# Supplementary material for: Deciphering the genetic basis of wheat germination under ZnO nano priming and drought stress through integrated QTL mapping and network analyses
Source: BMC Plant Biol. 2026 May 11;26:831. doi: 10.1186/s12870-026-08898-9 (PMC13162379; doi:10.1186/s12870-026-08898-9)
Supplement: Supplementary file 2 — Supplementary Material 2. [file 12870_2026_8898_MOESM2_ESM.xlsx]

## Sheet: Table S1
Table S1: Annotation of candidate genes associated with drought tolerance (Ensemblplants).
Chromosome	Marker	Genomic Location	Overlapping Gene(s)	Orientation	Query name	Query start	Query end	Query ori	Length	Score	E-val	%ID	Biotype	Molecular Function	Biological Function	Protein Name
5A	BS00011235_51	5B:531533275-531533346 [Sequence]	TraesCS5B02G350800	Reverse	Query_1	1	72	Forward	72 [Sequence]	30	8e-07	84.7 [Alignment]	Protein Encoding
		5B:531533097-531533124 [Sequence]	TraesCS5B02G350800	Reverse	Query_1	74	101	Forward	28 [Sequence]	20	0.81	92.9 [Alignment]	Protein Encoding
		5A:552515187-552515262 [Sequence]	TraesCS5A02G349400	Reverse	Query_1	1	76	Forward	76 [Sequence]	74	3e-33	98.7 [Alignment]	Protein Encoding			Uncharacterized protein
		5A:552515017-552515044 [Sequence]	TraesCS5A02G349400	Reverse	Query_1	74	101	Forward	28 [Sequence]	28	1.3e-05	100.0 [Alignment]	Protein Encoding			Uncharacterized protein
		5D:437336909-437336984 [Sequence]	TraesCS5D02G355800	Reverse	Query_1	1	76	Forward	76 [Sequence]	70	7.5e-31	97.4 [Alignment]	Protein Encoding
		5D:437336743-437336770 [Sequence]	TraesCS5D02G355800	Reverse	Query_1	74	101	Forward	28 [Sequence]	24	0.0032	96.4 [Alignment]	Protein Encoding
5A	BS00065292_51	5D:439648829-439648926 [Sequence]	TraesCS5D02G359700	Reverse	Query_1	4	101	Forward	98 [Sequence]	76	1.9e-34	93.9 [Alignment]	Protein Encoding
		5B:534323202-534323299 [Sequence]	TraesCS5B02G354900	Reverse	Query_1	4	101	Forward	98 [Sequence]	92	4.6e-44	98.0 [Alignment]	Protein Encoding
		5A:555542269-555542369 [Sequence]	TraesCS5A02G352700	Reverse	Query_1	1	101	Forward	101 [Sequence]	99	2.9e-48	99.0 [Alignment]	Protein Encoding	4 iron, 4 sulfur cluster binding-ATP binding-DNA binding-DNA helicase activity-hydrolase activity, acting on acid anhydrides, in phosphorus-containing anhydrides-metal ion binding	double-strand break repair involved in meiotic recombination-nucleotide-excision repair	DNA 5'-3' helicase FANCJ
2A	BS00024921_51	7D:20314135-20314167 [Sequence]	TraesCS7D02G039800	Reverse	Query_1	6	38	Forward	33 [Sequence]	29	3.2e-06	97.0 [Alignment]	Protein Encoding
		7D:20578462-20578492 [Sequence]	TraesCS7D02G041100	Reverse	Query_1	4	34	Forward	31 [Sequence]	27	5.1e-05	96.8 [Alignment]	Protein Encoding
		7D:20407562-20407603 [Sequence]	TraesCS7D02G040400	Reverse	Query_1	4	45	Forward	42 [Sequence]	22	0.05	88.1 [Alignment]	Protein Encoding
		2B:727689116-727689161 [Sequence]	TraesCS2B02G532200	Reverse	Query_1	8	53	Forward	46 [Sequence]	40	7.9e-13	95.7 [Alignment]	Protein Encoding
		7A:20913931-20913970 [Sequence]	TraesCS7A02G046000	Reverse	Query_1	7	46	Forward	40 [Sequence]	32	5e-08	95.0 [Alignment]	Protein Encoding
		7A:20558479-20558509 [Sequence]	TraesCS7A02G044700	Reverse	Query_1	2	32	Forward	31 [Sequence]	27	5.1e-05	96.8 [Alignment]	Protein Encoding
		7A:20662908-20662946 [Sequence]	TraesCS7A02G045200	Reverse	Query_1	7	45	Forward	39 [Sequence]	27	5.1e-05	92.3 [Alignment]	Protein Encoding
		7A:20731504-20731529 [Sequence]	TraesCS7A02G045800	Reverse	Query_1	4	29	Forward	26 [Sequence]	26	0.0002	100.0 [Alignment]	Protein Encoding
		7A:20486128-20486156 [Sequence]	TraesCS7A02G044300	Reverse	Query_1	4	32	Forward	29 [Sequence]	25	0.00081	96.6 [Alignment]	Protein Encoding
		7A:20782795-20782817 [Sequence]	TraesCS7A02G045900	Reverse	Query_1	16	38	Forward	23 [Sequence]	23	0.01	100.0 [Alignment]	Protein Encoding
		2D:598817295-598817340 [Sequence]	TraesCS2D02G504500	Reverse	Query_1	8	53	Forward	46 [Sequence]	36	2e-10	93.5 [Alignment]	Protein Encoding
		2A:733091124-733091224 [Sequence]	TraesCS2A02G503900	Reverse	Query_1	1	101	Forward	101 [Sequence]	99	2.9e-48	99.0 [Alignment]	Protein Encoding	ADP binding	defense response to bacterium- innate immune response-activating signaling pathway- plant-type hypersensitive response	Disease resistance protein RPM1
2A	wsnp_Ex_c11827_18986376	2D:600342525-600342651 [Sequence]	TraesCS2D02G506600	Forward	Query_1	68	194	Forward	127 [Sequence]	125	2.7e-63	99.2 [Alignment]	Protein Encoding
		2D:600342457-600342524 [Sequence]	TraesCS2D02G506600	Forward	Query_1	1	68	Forward	68 [Sequence]	52	1.4e-19	94.1 [Alignment]	Protein Encoding
		2A:733922182-733922375 [Sequence]	TraesCS2A02G505800	Forward	Query_1	1	194	Forward	194 [Sequence]	192	2.1e-103	99.5 [Alignment]	Protein Encoding	flavin adenine dinucleotide binding-FMN binding- NADP binding-NADPH-hemoprotein reductase activity-oxidoreductase activity		NADPH--cytochrome P450 reductase
		2B:730562762-730562848 [Sequence]	TraesCS2B02G534200	Forward	Query_1	108	194	Forward	87 [Sequence]	83	3.8e-38	98.9 [Alignment]	Protein Encoding
		2B:730562657-730562726 [Sequence]	TraesCS2B02G534200	Forward	Query_1	1	70	Forward	70 [Sequence]	62	1.4e-25	97.1 [Alignment]	Protein Encoding
		2B:730562724-730562760 [Sequence]	TraesCS2B02G534200	Forward	Query_1	73	109	Forward	37 [Sequence]	35	2.1e-09	97.3 [Alignment]	Protein Encoding
2A	Tdurum_contig84245_154	2A:746761621-746761721 [Sequence]	TraesCS2A02G526500	Forward	Query_1	1	101	Forward	101 [Sequence]	99	2.9e-48	99.0 [Alignment]	Protein Encoding			Uncharacterized protein
		2D:616576442-616576473 [Sequence]	TraesCS2D02G529200	Forward	Query_1	54	85	Forward	32 [Sequence]	28	1.3e-05	96.9 [Alignment]	Protein Encoding
		2D:616576407-616576439 [Sequence]	TraesCS2D02G529200	Forward	Query_1	14	46	Forward	33 [Sequence]	25	0.00081	93.9 [Alignment]	Protein Encoding
2A	RAC875_c4609_1756	2B:753093103-753093203 [Sequence]	TraesCS2B02G559100	Forward	Query_1	1	101	Forward	101 [Sequence]	83	1.2e-38	95.0 [Alignment]	Protein Encoding
		2A:747611692-747611792 [Sequence]	TraesCS2A02G528700	Forward	Query_1	1	101	Forward	101 [Sequence]	99	2.9e-48	99.0 [Alignment]	Protein Encoding	3'-5'-DNA exonuclease activity-manganese ion binding- single-stranded DNA endodeoxyribonuclease activity	double-strand break repair via homologous recombination-double-strand break repair via nonhomologous end joining-meiotic DNA double-strand break formation-mitochondrial double-strand break repair via homologous recombination-mitotic G2 DNA damage checkpoint signaling-telomere maintenance-meiotic cell cycle	Double-strand break repair protein
		2D:617392195-617392285 [Sequence]	TraesCS2D02G531500, TraesCS2D02G531600	Forward	Query_1	9	99	Forward	91 [Sequence]	81	1.9e-37	96.7 [Alignment]	Protein Encoding
2A	TA004785-1734	2B:754664777-754664830 [Sequence]	TraesCS2B02G562300	Forward	Query_1	1	54	Forward	54 [Sequence]	28	4.3e-06	87.0 [Alignment]	Protein Encoding
		2A:748965540-748965593 [Sequence]	TraesCS2A02G532800	Forward	Query_1	1	54	Forward	54 [Sequence]	52	1.4e-20	98.1 [Alignment]	Protein Encoding	ATP binding-ATP-dependent diacylglycerol kinase activity	defense response-glycerolipid metabolic process-intracellular signal transduction-phospholipase C-activating G protein-coupled receptor signaling pathway	Diacylglycerol kinase-Diacylglycerol kinase accessory domain-containing protein
		2D:618151052-618151105 [Sequence]	TraesCS2D02G534600	Forward	Query_1	1	54	Forward	54 [Sequence]	48	3.5e-18	96.3 [Alignment]	Protein Encoding
		5B:539930772-539930789 [Sequence]	TraesCS5B02G360200	Forward	Query_1	5	22	Forward	18 [Sequence]	18	4.7	100.0 [Alignment]	Protein Encoding
2A	BS00023075_51	2D:622830377-622830422 [Sequence]	TraesCS2D02G546100	Forward	Query_1	1	46	Forward	46 [Sequence]	42	5e-14	97.8 [Alignment]	Protein Encoding
		2D:622830451-622830475 [Sequence]	TraesCS2D02G546100	Forward	Query_1	76	100	Forward	25 [Sequence]	25	0.00081	100.0 [Alignment]	Protein Encoding
		2B:765046342-765046383 [Sequence]	TraesCS2B02G575700	Forward	Query_1	5	46	Forward	42 [Sequence]	38	1.3e-11	97.6 [Alignment]	Protein Encoding
		2A:754339135-754339235 [Sequence]	TraesCS2A02G545200	Forward	Query_1	1	101	Forward	101 [Sequence]	99	2.9e-48	99.0 [Alignment]	Protein Encoding			DUF3615 domain-containing protein
5A	wsnp_Ex_c4244_7662955	5A:524245403-524245603 [Sequence]	TraesCS5A02G313200	Reverse	Query_1	1	201	Forward	201 [Sequence]	199	1.3e-107	99.5 [Alignment]	Protein Encoding	ubiquitin binding		UBX domain-containing protein
		4D:111935011-111935029 [Sequence]	TraesCS4D02G127300	Forward	Query_1	113	131	Forward	19 [Sequence]	19	7.8	100.0 [Alignment]	Protein Encoding
		7A:701532160-701532178 [Sequence]	TraesCS7A02G517200	Reverse	Query_1	108	126	Forward	19 [Sequence]	19	7.8	100.0 [Alignment]	Protein Encoding
		7D:611594822-611594840 [Sequence]	TraesCS7D02G507400	Reverse	Query_1	108	126	Forward	19 [Sequence]	19	7.8	100.0 [Alignment]	Protein Encoding
		7B:226441689-226441707 [Sequence]	TraesCS7B02G164100	Forward	Query_1	113	131	Forward	19 [Sequence]	19	7.8	100.0 [Alignment]	Protein Encoding
5A	Tdurum_contig48760_112
6B	BS00067983_51	6B:682719693-682719768 [Sequence]	TraesCS6B02G408900	Forward	Query_1	1	76	Forward	76 [Sequence]	74	3e-33	98.7 [Alignment]	Protein Encoding	DNA binding-DNA-binding transcription factor activity	cytokinin-activated signaling pathway-phosphorelay signal transduction system	Response regulatory domain-containing protein-HTH myb-type domain-containing protein-
		6D:450202210-450202276 [Sequence]	TraesCS6D02G355500	Forward	Query_1	10	76	Forward	67 [Sequence]	65	7.6e-28	98.5 [Alignment]	Protein Encoding
		6D:450204638-450204663 [Sequence]	TraesCS6D02G355500	Forward	Query_1	75	100	Forward	26 [Sequence]	22	0.05	96.2 [Alignment]	Protein Encoding
		1B:622938399-622938417 [Sequence]	TraesCS1B02G389400	Reverse	Query_1	68	86	Forward	19 [Sequence]	19	3.2	100.0 [Alignment]	Protein Encoding
6B	BS00109717_51	Un:100770125-100770177 [Sequence]	TraesCSU02G116900	Forward	Query_1	2	54	Forward	53 [Sequence]	31	2e-07	88.7 [Alignment]	Protein Encoding
		Un:100490605-100490638 [Sequence]	TraesCSU02G116600	Forward	Query_1	57	90	Forward	34 [Sequence]	22	0.05	91.2 [Alignment]	Protein Encoding
		Un:100620501-100620534 [Sequence]	TraesCSU02G116700	Forward	Query_1	57	90	Forward	34 [Sequence]	22	0.05	91.2 [Alignment]	Protein Encoding
		2D:579386655-579386746 [Sequence]	TraesCS2D02G477300	Forward	Query_1	8	99	Forward	92 [Sequence]	46	2e-16	87.0 [Alignment]	Protein Encoding
		6B:686801922-686802022 [Sequence]	TraesCS6B02G413300	Reverse	Query_1	1	101	Forward	101 [Sequence]	99	2.9e-48	99.0 [Alignment]	Protein Encoding	magnesium ion binding- terpene synthase activity	terpene biosynthetic process-terpenoid biosynthetic process	Uncharacterized protein
		6B:66698957-66699027 [Sequence]	TraesCS6B02G090500	Reverse	Query_1	2	72	Forward	71 [Sequence]	25	0.00081	83.1 [Alignment]	Protein Encoding	magnesium ion binding- terpene synthase activity	terpene biosynthetic process-terpenoid biosynthetic process	Linalool synthase, chloroplastic
		6B:67323435-67323462 [Sequence]	TraesCS6B02G091500	Reverse	Query_1	2	29	Forward	28 [Sequence]	24	0.0032	96.4 [Alignment]	Protein Encoding	magnesium ion binding- terpene synthase activity	terpene biosynthetic process-terpenoid biosynthetic process	Linalool synthase, chloroplastic
		6B:67411014-67411037 [Sequence]	TraesCS6B02G091700	Reverse	Query_1	6	29	Forward	24 [Sequence]	24	0.0032	100.0 [Alignment]	Protein Encoding	magnesium ion binding- terpene synthase activity	terpene biosynthetic process-terpenoid biosynthetic process	Uncharacterized protein
		6B:67130915-67130937 [Sequence]	TraesCS6B02G091400	Reverse	Query_1	2	24	Forward	23 [Sequence]	23	0.01	100.0 [Alignment]	Protein Encoding	magnesium ion binding- terpene synthase activity	terpene biosynthetic process-terpenoid biosynthetic process	Linalool synthase, chloroplastic
		6B:66755448-66755481 [Sequence]	TraesCS6B02G090800	Reverse	Query_1	57	90	Forward	34 [Sequence]	22	0.05	91.2 [Alignment]	Protein Encoding	magnesium ion binding- terpene synthase activity	terpene biosynthetic process-terpenoid biosynthetic process	Uncharacterized protein
		6B:66786039-66786072 [Sequence]	TraesCS6B02G091000	Reverse	Query_1	57	90	Forward	34 [Sequence]	22	0.05	91.2 [Alignment]	Protein Encoding	magnesium ion binding- terpene synthase activity	terpene biosynthetic process-terpenoid biosynthetic process	Terpene synthase metal-binding domain-containing protein
		6B:66862248-66862281 [Sequence]	TraesCS6B02G091100	Reverse	Query_1	57	90	Forward	34 [Sequence]	22	0.05	91.2 [Alignment]	Protein Encoding	magnesium ion binding- terpene synthase activity	terpene biosynthetic process-terpenoid biosynthetic process	Uncharacterized protein
		6B:66944715-66944748 [Sequence]	TraesCS6B02G091300	Reverse	Query_1	57	90	Forward	34 [Sequence]	22	0.05	91.2 [Alignment]	Protein Encoding	magnesium ion binding- terpene synthase activity	terpene biosynthetic process-terpenoid biosynthetic process	Linalool synthase
		6B:67512641-67512678 [Sequence]	TraesCS6B02G092000	Reverse	Query_1	62	99	Forward	38 [Sequence]	22	0.05	89.5 [Alignment]	Protein Encoding	magnesium ion binding- terpene synthase activity	terpene biosynthetic process-terpenoid biosynthetic process	Linalool synthase, chloroplastic
		6B:68749104-68749137 [Sequence]	TraesCS6B02G092800	Forward	Query_1	57	90	Forward	34 [Sequence]	22	0.05	91.2 [Alignment]	Protein Encoding	magnesium ion binding- terpene synthase activity	terpene biosynthetic process-terpenoid biosynthetic process	Linalool synthase, chloroplastic
		6B:67512715-67512738 [Sequence]	TraesCS6B02G092000	Reverse	Query_1	2	25	Forward	24 [Sequence]	20	0.81	95.8 [Alignment]	Protein Encoding	magnesium ion binding- terpene synthase activity	terpene biosynthetic process-terpenoid biosynthetic process	Linalool synthase, chloroplastic
		6B:68749049-68749076 [Sequence]	TraesCS6B02G092800	Forward	Query_1	2	29	Forward	28 [Sequence]	20	0.81	92.9 [Alignment]	Protein Encoding	magnesium ion binding- terpene synthase activity	terpene biosynthetic process-terpenoid biosynthetic process	Linalool synthase, chloroplastic
		6D:23440279-23440304 [Sequence]	TraesCS6D02G048600	Reverse	Query_1	2	27	Forward	26 [Sequence]	26	0.0002	100.0 [Alignment]	Protein Encoding
		6D:31770396-31770421 [Sequence]	TraesCS6D02G065200	Reverse	Query_1	2	27	Forward	26 [Sequence]	26	0.0002	100.0 [Alignment]	Protein Encoding
		6D:31754270-31754296 [Sequence]	TraesCS6D02G065100	Reverse	Query_1	3	29	Forward	27 [Sequence]	23	0.01	96.3 [Alignment]	Protein Encoding
		6A:35827132-35827202 [Sequence]	TraesCS6A02G067300	Reverse	Query_1	2	72	Forward	71 [Sequence]	33	1.3e-08	85.9 [Alignment]	Protein Encoding
		6A:36252701-36252728 [Sequence]	TraesCS6A02G067800	Reverse	Query_1	2	29	Forward	28 [Sequence]	28	1.3e-05	100.0 [Alignment]	Protein Encoding
		6A:36108816-36108835 [Sequence]	TraesCS6A02G067700	Reverse	Query_1	2	21	Forward	20 [Sequence]	20	0.81	100.0 [Alignment]	Protein Encoding
		2B:696670421-696670513 [Sequence]	TraesCS2B02G501400	Forward	Query_1	8	100	Forward	93 [Sequence]	39	3.1e-12	84.9 [Alignment]	Protein Encoding
		7D:630447792-630447891 [Sequence]	TraesCS7D02G540300	Reverse	Query_1	2	101	Forward	100 [Sequence]	42	5e-14	85.0 [Alignment]	Protein Encoding
4A	RAC875_c35819_165	7D:42643914-42644007 [Sequence]	TraesCS7D02G072300	Reverse	Query_1	1	94	Forward	94 [Sequence]	84	2.9e-39	96.8 [Alignment]	Protein Encoding
		7A:41965680-41965773 [Sequence]	TraesCS7A02G076600	Reverse	Query_1	1	94	Forward	94 [Sequence]	88	1.2e-41	97.9 [Alignment]	Protein Encoding
		4A:649808983-649809076 [Sequence]	TraesCS4A02G375000	Reverse	Query_1	1	94	Forward	94 [Sequence]	92	4.6e-44	98.9 [Alignment]	Protein Encoding	ATP binding-ATP hydrolysis activity-microtubule binding-plus-end-directed microtubule motor activity	cytoskeleton-dependent intracellular transport-microtubule-based movement	Kinesin-like protein
4A	wsnp_Ku_c8391_14261321	4A:647212685-647212815 [Sequence]	TraesCS4A02G372500	Reverse	Query_1	55	185	Forward	131 [Sequence]	129	1.1e-65	99.2 [Alignment]	Protein Encoding			MalT-like TPR region domain-containing protein
		4A:647213280-647213336 [Sequence]	TraesCS4A02G372500	Reverse	Query_1	1	57	Forward	57 [Sequence]	57	1.4e-22	100.0 [Alignment]	Protein Encoding			MalT-like TPR region domain-containing protein
		4A:60036821-60036896 [Sequence]	TraesCS4A02G063300	Reverse	Query_1	110	185	Forward	76 [Sequence]	44	8.4e-15	89.5 [Alignment]	Protein Encoding			Uncharacterized protein
		4A:60036908-60036951 [Sequence]	TraesCS4A02G063300	Reverse	Query_1	55	98	Forward	44 [Sequence]	20	2	86.4 [Alignment]	Protein Encoding			Uncharacterized protein
		4A:647212305-647212324 [Sequence]	TraesCS4A02G372500	Reverse	Query_1	182	201	Forward	20 [Sequence]	20	2	100.0 [Alignment]	Protein Encoding			MalT-like TPR region domain-containing protein
		7D:41143109-41143239 [Sequence]	TraesCS7D02G070000	Forward	Query_1	55	185	Forward	131 [Sequence]	129	1.1e-65	99.2 [Alignment]	Protein Encoding
		7D:41142588-41142644 [Sequence]	TraesCS7D02G070000	Forward	Query_1	1	57	Forward	57 [Sequence]	57	1.4e-22	100.0 [Alignment]	Protein Encoding
		7D:41143622-41143641 [Sequence]	TraesCS7D02G070000	Forward	Query_1	182	201	Forward	20 [Sequence]	20	2	100.0 [Alignment]	Protein Encoding
		5B:323862825-323862843 [Sequence]	TraesCS5B02G177400	Forward	Query_1	140	158	Forward	19 [Sequence]	19	7.8	100.0 [Alignment]	Protein Encoding
		4B:498392907-498392982 [Sequence]	TraesCS4B02G240300	Reverse	Query_1	110	185	Forward	76 [Sequence]	52	1.4e-19	92.1 [Alignment]	Protein Encoding
		4B:498392994-498393037 [Sequence]	TraesCS4B02G240300	Reverse	Query_1	55	98	Forward	44 [Sequence]	20	2	86.4 [Alignment]	Protein Encoding
		5D:285652428-285652446 [Sequence]	TraesCS5D02G184200	Forward	Query_1	140	158	Forward	19 [Sequence]	19	7.8	100.0 [Alignment]	Protein Encoding
		4D:402548894-402548969 [Sequence]	TraesCS4D02G240100	Reverse	Query_1	110	185	Forward	76 [Sequence]	52	1.4e-19	92.1 [Alignment]	Protein Encoding
		7A:40534555-40534685 [Sequence]	TraesCS7A02G074900	Forward	Query_1	55	185	Forward	131 [Sequence]	129	1.1e-65	99.2 [Alignment]	Protein Encoding
		7A:40534034-40534090 [Sequence]	TraesCS7A02G074900	Forward	Query_1	1	57	Forward	57 [Sequence]	57	1.4e-22	100.0 [Alignment]	Protein Encoding
		7A:40535066-40535085 [Sequence]	TraesCS7A02G074900	Forward	Query_1	182	201	Forward	20 [Sequence]	20	2	100.0 [Alignment]	Protein Encoding
4A	Ra_c16330_1197	Un:194635626-194635726 [Sequence]	TraesCSU02G153000	Reverse	Query_1	1	101	Forward	101 [Sequence]	93	4.9e-45	97.0 [Alignment]	Protein Encoding
		Un:136332113-136332213 [Sequence]	TraesCSU02G141500	Reverse	Query_1	1	101	Forward	101 [Sequence]	39	2.2e-12	84.2 [Alignment]	Protein Encoding
		Un:194672846-194672922 [Sequence]	TraesCSU02G153200	Forward	Query_1	1	77	Forward	77 [Sequence]	37	3.6e-11	87.0 [Alignment]	Protein Encoding
		Un:111205602-111205635 [Sequence]	TraesCSU02G132000	Forward	Query_1	1	34	Forward	34 [Sequence]	22	0.04	91.2 [Alignment]	Protein Encoding
		Un:111205671-111205693 [Sequence]	TraesCSU02G132000	Forward	Query_1	70	92	Forward	23 [Sequence]	21	0.17	95.7 [Alignment]	Protein Encoding
		4B:662006590-662006610 [Sequence]	TraesCS4B02G382600	Reverse	Query_1	70	90	Forward	21 [Sequence]	19	2.7	95.2 [Alignment]	Protein Encoding
		7D:36205151-36205251 [Sequence]	TraesCS7D02G065500	Forward	Query_1	1	101	Forward	101 [Sequence]	97	1.9e-47	98.0 [Alignment]	Protein Encoding
		7D:36093092-36093121 [Sequence]	TraesCS7D02G065200	Reverse	Query_1	1	30	Forward	30 [Sequence]	22	0.04	93.3 [Alignment]	Protein Encoding
		7D:448337670-448337688 [Sequence]	TraesCS7D02G348700	Reverse	Query_1	6	24	Forward	19 [Sequence]	19	2.7	100.0 [Alignment]	Protein Encoding
		7A:35634501-35634583 [Sequence]	TraesCS7A02G069800	Forward	Query_1	1	83	Forward	83 [Sequence]	65	4.2e-28	94.0 [Alignment]	Protein Encoding
		7A:35600739-35600839 [Sequence]	TraesCS7A02G069600	Reverse	Query_1	1	101	Forward	101 [Sequence]	57	2.9e-23	88.1 [Alignment]	Protein Encoding
4A	CAP12_c2972_140	4A:692962389-692962489 [Sequence]	TraesCS4A02G422800	Forward	Query_1	1	101	Forward	101 [Sequence]	99	2.9e-48	99.0 [Alignment]	Protein Encoding	regulation of mitotic spindle organization-microtubule binding-protein kinase activator activity	mitotic spindle assembly-regulation of mitotic spindle organization	TPX2 central domain-containing protein
		7D:32953786-32953850 [Sequence]	TraesCS7D02G060500	Forward	Query_1	36	100	Forward	65 [Sequence]	55	7.7e-22	95.4 [Alignment]	Protein Encoding
		7D:32953742-32953771 [Sequence]	TraesCS7D02G060500	Forward	Query_1	2	31	Forward	30 [Sequence]	22	0.05	93.3 [Alignment]	Protein Encoding
5A	wsnp_Ex_c3620_6612231	5B:4547795-4547995 [Sequence]	TraesCS5B02G002900	Forward	Query_1	1	201	Forward	201 [Sequence]	193	2.2e-104	98.5 [Alignment]	Protein Encoding
		1B:119767203-119767268 [Sequence]	TraesCS1B02G107600	Reverse	Query_1	127	192	Forward	66 [Sequence]	26	0.00045	84.8 [Alignment]	Protein Encoding
		1B:119767337-119767368 [Sequence]	TraesCS1B02G107600	Reverse	Query_1	27	58	Forward	32 [Sequence]	22	0.11	90.6 [Alignment]	Protein Encoding
		5D:2664314-2664514 [Sequence]	TraesCS5D02G002500	Reverse	Query_1	1	201	Forward	201 [Sequence]	197	8.5e-107	99.0 [Alignment]	Protein Encoding
		1A:77071702-77071767 [Sequence]	TraesCS1A02G088600	Reverse	Query_1	127	192	Forward	66 [Sequence]	22	0.11	83.3 [Alignment]	Protein Encoding
		5A:2122522-2122722 [Sequence]	TraesCS5A02G002700	Forward	Query_1	1	201	Forward	201 [Sequence]	197	8.5e-107	99.0 [Alignment]	Protein Encoding	magnesium ion binding-sucrose-phosphate phosphatase activity	sucrose biosynthetic process	Sucrose-phosphatase
		1D:76452815-76452880 [Sequence]	TraesCS1D02G090000	Reverse	Query_1	127	192	Forward	66 [Sequence]	26	0.00045	84.8 [Alignment]	Protein Encoding
5A	BS00099534_51	5D:3751077-3751177 [Sequence]	TraesCS5D02G004800	Reverse	Query_1	1	101	Forward	101 [Sequence]	75	7.5e-34	93.1 [Alignment]	Protein Encoding
		5A:2646251-2646351 [Sequence]	TraesCS5A02G003800	Reverse	Query_1	1	101	Forward	101 [Sequence]	99	2.9e-48	99.0 [Alignment]	Protein Encoding	oxidoreductase activity		Glucose/Sorbosone dehydrogenase domain-containing protein
		5B:5421150-5421250 [Sequence]	TraesCS5B02G003900	Forward	Query_1	1	101	Forward	101 [Sequence]	63	1.2e-26	90.1 [Alignment]	Protein Encoding
5B	BS00018740_51	7D:450246292-450246311 [Sequence]	TraesCS7D02G350000	Forward	Query_1	27	46	Forward	20 [Sequence]	20	0.81	100.0 [Alignment]	Protein Encoding
		7A:63442806-63442824 [Sequence]	TraesCS7A02G104000	Forward	Query_1	23	41	Forward	19 [Sequence]	19	3.2	100.0 [Alignment]	Protein Encoding
		4A:629917327-629917427 [Sequence]	TraesCS4A02G356400	Reverse	Query_1	1	101	Forward	101 [Sequence]	99	2.9e-48	99.0 [Alignment]	Protein Encoding
		7B:468406893-468406912 [Sequence]	TraesCS7B02G254100	Forward	Query_1	27	46	Forward	20 [Sequence]	20	0.81	100.0 [Alignment]	Protein Encoding
		5D:538765232-538765332 [Sequence]	TraesCS5D02G515900	Forward	Query_1	1	101	Forward	101 [Sequence]	99	2.9e-48	99.0 [Alignment]	Protein Encoding
		6A:196870259-196870278 [Sequence]	TraesCS6A02G177300	Forward	Query_1	27	46	Forward	20 [Sequence]	20	0.81	100.0 [Alignment]	Protein Encoding
		6D:149304340-149304359 [Sequence]	TraesCS6D02G166900	Reverse	Query_1	27	46	Forward	20 [Sequence]	20	0.81	100.0 [Alignment]	Protein Encoding
		5B:680336648-680336748 [Sequence]	TraesCS5B02G515800	Forward	Query_1	1	101	Forward	101 [Sequence]	91	1.8e-43	97.0 [Alignment]	Protein Encoding	fatty-acyl-CoA binding	lipid transport	ACB domain-containing protein
5B	wsnp_BE403214B_Ta_2_1	5B:682170377-682170497 [Sequence]	COQ6	Forward	Query_1	1	121	Forward	121 [Sequence]	119	4.1e-60	99.2 [Alignment]	Protein Encoding	4-hydroxy-3-all-trans-polyprenylbenzoate oxygenase activity-FAD binding-oxidoreductase activity-oxidoreductase activity, acting on paired donors, with incorporation or reduction of molecular oxygen, reduced flavin or flavoprotein as one donor, and incorporation of one atom of oxygen-	carotene biosynthetic process-ubiquinone biosynthetic process-xanthophyll biosynthetic process	Ubiquinone biosynthesis monooxygenase COQ6, mitochondrial
		5D:539963481-539963554 [Sequence]	TraesCS5D02G518600	Forward	Query_1	48	121	Forward	74 [Sequence]	60	1e-24	94.6 [Alignment]	Protein Encoding
		5D:539963433-539963476 [Sequence]	TraesCS5D02G518600	Forward	Query_1	1	44	Forward	44 [Sequence]	40	1e-12	97.7 [Alignment]	Protein Encoding
		4A:627777629-627777672 [Sequence]	TraesCS4A02G352100	Forward	Query_1	1	44	Forward	44 [Sequence]	32	6.5e-08	93.2 [Alignment]	Protein Encoding
		4A:627777711-627777733 [Sequence]	TraesCS4A02G352100	Forward	Query_1	81	103	Forward	23 [Sequence]	23	0.02	100.0 [Alignment]	Protein Encoding
		7A:26976672-26976691 [Sequence]	TraesCS7A02G056100	Reverse	Query_1	67	86	Forward	20 [Sequence]	20	1	100.0 [Alignment]	Protein Encoding
		7D:26558503-26558522 [Sequence]	TraesCS7D02G051000	Reverse	Query_1	67	86	Forward	20 [Sequence]	20	1	100.0 [Alignment]	Protein Encoding
3A	CAP7_c1467_220	2A:560782993-560783019 [Sequence]	TraesCS2A02G328800	Forward	Query_1	52	78	Forward	27 [Sequence]	23	0.01	96.3 [Alignment]	Protein Encoding
		2A:419027724-419027744 [Sequence]	TraesCS2A02G264100	Reverse	Query_1	55	75	Forward	21 [Sequence]	21	0.2	100.0 [Alignment]	Protein Encoding
		5B:345052279-345052300 [Sequence]	TraesCS5B02G191600	Forward	Query_1	29	50	Forward	22 [Sequence]	22	0.05	100.0 [Alignment]	Protein Encoding
		3B:1586800-1586837 [Sequence]	TraesCS3B02G001600	Forward	Query_1	64	101	Forward	38 [Sequence]	26	0.0002	92.1 [Alignment]	Protein Encoding
		3B:1586768-1586793 [Sequence]	TraesCS3B02G001600	Forward	Query_1	23	48	Forward	26 [Sequence]	22	0.05	96.2 [Alignment]	Protein Encoding
		3B:1586787-1586810 [Sequence]	TraesCS3B02G001600	Forward	Query_1	45	68	Forward	24 [Sequence]	22	0.05	95.8 [Alignment]	Protein Encoding
		6A:166988791-166988809 [Sequence]	TraesCS6A02G165800	Forward	Query_1	53	71	Forward	19 [Sequence]	19	3.2	100.0 [Alignment]	Protein Encoding
		5A:395835193-395835212 [Sequence]	TraesCS5A02G191500	Reverse	Query_1	29	48	Forward	20 [Sequence]	20	0.81	100.0 [Alignment]	Protein Encoding
		3A:1381332-1381432 [Sequence]	TraesCS3A02G002100	Forward	Query_1	1	101	Forward	101 [Sequence]	99	2.9e-48	99.0 [Alignment]	Protein Encoding			RRM domain-containing protein
		Un:43301600-43301637 [Sequence]	TraesCSU02G056000	Reverse	Query_1	64	101	Forward	38 [Sequence]	38	1.3e-11	100.0 [Alignment]	Protein Encoding
		Un:43301627-43301650 [Sequence]	TraesCSU02G056000	Reverse	Query_1	45	68	Forward	24 [Sequence]	22	0.05	95.8 [Alignment]	Protein Encoding
		Un:43301669-43301694 [Sequence]	TraesCSU02G056000	Reverse	Query_1	1	26	Forward	26 [Sequence]	22	0.05	96.2 [Alignment]	Protein Encoding
		Un:43301644-43301664 [Sequence]	TraesCSU02G056000	Reverse	Query_1	28	48	Forward	21 [Sequence]	21	0.2	100.0 [Alignment]	Protein Encoding
		6B:227649291-227649309 [Sequence]	TraesCS6B02G193200	Forward	Query_1	53	71	Forward	19 [Sequence]	19	3.2	100.0 [Alignment]	Protein Encoding
		2B:504469527-504469553 [Sequence]	TraesCS2B02G353500	Reverse	Query_1	52	78	Forward	27 [Sequence]	23	0.01	96.3 [Alignment]	Protein Encoding
		6D:129493329-129493347 [Sequence]	TraesCS6D02G154400	Forward	Query_1	53	71	Forward	19 [Sequence]	19	3.2	100.0 [Alignment]	Protein Encoding
		2D:427571807-427571833 [Sequence]	TraesCS2D02G333900	Reverse	Query_1	52	78	Forward	27 [Sequence]	23	0.01	96.3 [Alignment]	Protein Encoding
		1A:13347184-13347206 [Sequence]	TraesCS1A02G028500	Forward	Query_1	52	74	Forward	23 [Sequence]	23	0.01	100.0 [Alignment]	Protein Encoding
		1A:13413844-13413862 [Sequence]	TraesCS1A02G028600	Forward	Query_1	52	70	Forward	19 [Sequence]	19	3.2	100.0 [Alignment]	Protein Encoding
		5D:302019430-302019451 [Sequence]	TraesCS5D02G199400	Forward	Query_1	29	50	Forward	22 [Sequence]	22	0.05	100.0 [Alignment]	Protein Encoding
3A	Kukri_c4030_896	Un:32078313-32078331 [Sequence]	TraesCSU02G039400	Reverse	Query_1	52	70	Forward	19 [Sequence]	19	3.2	100.0 [Alignment]	Protein Encoding
		3D:1271959-1272059 [Sequence]	TraesCS3D02G002800	Forward	Query_1	1	101	Forward	101 [Sequence]	99	2.9e-48	99.0 [Alignment]	Protein Encoding
		3D:2975729-2975747 [Sequence]	TraesCS3D02G008500	Reverse	Query_1	52	70	Forward	19 [Sequence]	19	3.2	100.0 [Alignment]	Protein Encoding
7A	BS00011330_51	7D:58740147-58740247 [Sequence]	TraesCS7D02G096800	Reverse	Query_1	1	101	Forward	101 [Sequence]	79	2.9e-36	94.1 [Alignment]	Protein Encoding
		7D:58644149-58644204 [Sequence]	TraesCS7D02G096700	Reverse	Query_1	46	101	Forward	56 [Sequence]	30	8e-07	87.5 [Alignment]	Protein Encoding
		7D:58644212-58644249 [Sequence]	TraesCS7D02G096700	Reverse	Query_1	1	38	Forward	38 [Sequence]	30	8e-07	94.7 [Alignment]	Protein Encoding
		7A:63112744-63112844 [Sequence]	TraesCS7A02G102800	Reverse	Query_1	1	101	Forward	101 [Sequence]	99	2.9e-48	99.0 [Alignment]	Protein Encoding	cysteine synthase activity	cysteine biosynthetic process from serine	Tryptophan synthase beta chain-like PALP domain-containing protein
		7A:63084130-63084167 [Sequence]	TraesCS7A02G102700	Reverse	Query_1	1	38	Forward	38 [Sequence]	26	0.0002	92.1 [Alignment]	Protein Encoding	cysteine synthase activity	cysteine biosynthetic process from serine	Tryptophan synthase beta chain-like PALP domain-containing protein
		7A:63084070-63084119 [Sequence]	TraesCS7A02G102700	Reverse	Query_1	49	98	Forward	50 [Sequence]	24	0.0032	86.0 [Alignment]	Protein Encoding	cysteine synthase activity	cysteine biosynthetic process from serine	Tryptophan synthase beta chain-like PALP domain-containing protein
		4A:675602504-675602604 [Sequence]	TraesCS4A02G401700	Reverse	Query_1	1	101	Forward	101 [Sequence]	83	1.2e-38	95.0 [Alignment]	Protein Encoding
		4A:675589911-675590011 [Sequence]	TraesCS4A02G401600	Reverse	Query_1	1	101	Forward	101 [Sequence]	55	7.7e-22	88.1 [Alignment]	Protein Encoding
7A	wsnp_Ex_c2017_3787478	1D:494063385-494063403 [Sequence]	TraesCS1D02G452900	Reverse	Query_1	6	24	Forward	19 [Sequence]	19	7.8	100.0 [Alignment]	Protein Encoding
		2B:723387343-723387375 [Sequence]	TraesCS2B02G528900	Forward	Query_1	78	110	Forward	33 [Sequence]	27	0.00013	93.9 [Alignment]	Protein Encoding
		2B:723387385-723387405 [Sequence]	TraesCS2B02G528900	Forward	Query_1	141	161	Forward	21 [Sequence]	21	0.5	100.0 [Alignment]	Protein Encoding
		7D:71543922-71544017 [Sequence]	TraesCS7D02G116300	Forward	Query_1	65	160	Forward	96 [Sequence]	74	9.2e-33	93.8 [Alignment]	Protein Encoding
		7D:71349775-71349857 [Sequence]	TraesCS7D02G116100	Reverse	Query_1	78	160	Forward	83 [Sequence]	41	5.3e-13	86.7 [Alignment]	Protein Encoding
		7D:71543844-71543884 [Sequence]	TraesCS7D02G116300	Forward	Query_1	1	41	Forward	41 [Sequence]	29	8.1e-06	92.7 [Alignment]	Protein Encoding
		7D:71349939-71349957 [Sequence]	TraesCS7D02G116100	Reverse	Query_1	2	20	Forward	19 [Sequence]	19	7.8	100.0 [Alignment]	Protein Encoding
		7A:76980347-76980376 [Sequence]	TraesCS7A02G119500	Forward	Query_1	172	201	Forward	30 [Sequence]	26	0.00051	96.7 [Alignment]	Protein Encoding	ABC-type transporter activity-ATP binding-ATP hydrolysis activity	transmembrane transport	ABC transporter C family member 13
		7B:15001290-15001322 [Sequence]	TraesCS7B02G017500	Reverse	Query_1	128	160	Forward	33 [Sequence]	25	0.002	93.9 [Alignment]	Protein Encoding
		7B:13858759-13858787 [Sequence]	TraesCS7B02G016300	Forward	Query_1	78	106	Forward	29 [Sequence]	23	0.03	93.1 [Alignment]	Protein Encoding
		7B:13858801-13858821 [Sequence]	TraesCS7B02G016300	Forward	Query_1	141	161	Forward	21 [Sequence]	21	0.5	100.0 [Alignment]	Protein Encoding
		7B:14063619-14063641 [Sequence]	TraesCS7B02G016500	Forward	Query_1	138	160	Forward	23 [Sequence]	19	7.8	95.7 [Alignment]	Protein Encoding
		Un:82524040-82524240 [Sequence]	TraesCSU02G093100	Forward	Query_1	1	201	Forward	201 [Sequence]	199	1.3e-107	99.5 [Alignment]	Protein Encoding
		Un:329449232-329449314 [Sequence]	TraesCSU02G223100	Reverse	Query_1	78	160	Forward	83 [Sequence]	61	5.6e-25	92.8 [Alignment]	Protein Encoding
		Un:329449177-329449213 [Sequence]	TraesCSU02G223100	Reverse	Query_1	165	201	Forward	37 [Sequence]	33	3.3e-08	97.3 [Alignment]	Protein Encoding
		Un:82513737-82513769 [Sequence]	TraesCSU02G093000	Forward	Query_1	78	110	Forward	33 [Sequence]	27	0.00013	93.9 [Alignment]	Protein Encoding
4A	RAC875_c25124_182	4A:612059612-612059712 [Sequence]	TraesCS4A02G324400	Reverse	Query_1	1	101	Forward	101 [Sequence]	99	2.9e-48	99.0 [Alignment]	Protein Encoding	mitochondrial proton-transporting ATP synthase complex assembly		Uncharacterized protein
		5D:558949366-558949438 [Sequence]	TraesCS5D02G555000	Reverse	Query_1	25	97	Forward	73 [Sequence]	51	1.9e-19	91.8 [Alignment]	Protein Encoding
4A	Tdurum_contig98808_554	4A:614411317-614411417 [Sequence]	TraesCS4A02G329300	Forward	Query_1	1	101	Forward	101 [Sequence]	99	2.9e-48	99.0 [Alignment]	Protein Encoding	U2 snRNA binding	mRNA splicing, via spliceosome	U2A'/phosphoprotein 32 family A C-terminal domain-containing protein
		5D:553908764-553908822 [Sequence]	TraesCS5D02G544000	Reverse	Query_1	43	101	Forward	59 [Sequence]	49	3.1e-18	94.9 [Alignment]	Protein Encoding
		5D:553908829-553908865 [Sequence]	TraesCS5D02G544000	Reverse	Query_1	1	37	Forward	37 [Sequence]	21	0.2	89.2 [Alignment]	Protein Encoding
		5B:696490537-696490609 [Sequence]	TraesCS5B02G543700	Forward	Query_1	29	101	Forward	73 [Sequence]	59	3e-24	94.5 [Alignment]	Protein Encoding
7B	RAC875_c53629_760	7D:142689296-142689396 [Sequence]	TraesCS7D02G189700	Reverse	Query_1	1	101	Forward	101 [Sequence]	95	7.2e-46	98.0 [Alignment]	Protein Encoding
		7A:144660880-144660980 [Sequence]	TraesCS7A02G188600	Reverse	Query_1	1	101	Forward	101 [Sequence]	95	7.2e-46	98.0 [Alignment]	Protein Encoding
		7B:107100604-107100704 [Sequence]	TraesCS7B02G093500	Reverse	Query_1	1	101	Forward	101 [Sequence]	95	7.2e-46	98.0 [Alignment]	Protein Encoding	carbohydrate binding-galactosyltransferase activity	protein glycosylation	Galectin domain-containing protein
7B	Ra_c38371_1171	7A:180653067-180653167 [Sequence]	TraesCS7A02G215200	Reverse	Query_1	1	101	Forward	101 [Sequence]	91	1.8e-43	97.0 [Alignment]	Protein Encoding
		7B:143328338-143328438 [Sequence]	TraesCS7B02G122400	Reverse	Query_1	1	101	Forward	101 [Sequence]	99	2.9e-48	99.0 [Alignment]	Protein Encoding		cell division-DNA repair-homologous recombination-microsporogenesis-mitotic sister chromatid cohesion	Tudor domain-containing protein
		7D:177110646-177110746 [Sequence]	TraesCS7D02G217100	Reverse	Query_1	1	101	Forward	101 [Sequence]	91	1.8e-43	97.0 [Alignment]	Protein Encoding
5B	BS00024829_51	5A:565550277-565550305 [Sequence]	TraesCS5A02G365500	Reverse	Query_1	69	97	Forward	29 [Sequence]	25	0.00081	96.6 [Alignment]	Protein Encoding
		5A:565551079-565551100 [Sequence]	TraesCS5A02G365500	Reverse	Query_1	16	37	Forward	22 [Sequence]	22	0.05	100.0 [Alignment]	Protein Encoding
		5D:446909286-446909314 [Sequence]	TraesCS5D02G373500	Forward	Query_1	69	97	Forward	29 [Sequence]	25	0.00081	96.6 [Alignment]	Protein Encoding
		5D:559368949-559368978 [Sequence]	TraesCS5D02G555700	Forward	Query_1	5	34	Forward	30 [Sequence]	22	0.05	93.3 [Alignment]	Protein Encoding
		5D:559369948-559369976 [Sequence]	TraesCS5D02G555700	Forward	Query_1	73	101	Forward	29 [Sequence]	21	0.2	93.1 [Alignment]	Protein Encoding
		5B:693612476-693612541 [Sequence]	TraesCS5B02G537700	Forward	Query_1	36	101	Forward	66 [Sequence]	64	3e-27	98.5 [Alignment]	Protein Encoding	ATP binding-ATP hydrolysis activity-ATP-dependent chromatin remodeler activity- chromatin binding-DNA binding- histone binding	chromatin remodeling- heterochromatin formation	Helicase C-terminal domain-containing protein
		5B:708228162-708228225 [Sequence]	TraesCS5B02G562200	Reverse	Query_1	38	101	Forward	64 [Sequence]	46	2e-16	92.2 [Alignment]	Protein Encoding	DNA binding	heterochromatin formation-regulation of DNA-templated transcription	Uncharacterized protein
		5B:693611551-693611587 [Sequence]	TraesCS5B02G537700	Forward	Query_1	1	37	Forward	37 [Sequence]	37	5e-11	100.0 [Alignment]	Protein Encoding	ATP binding-ATP hydrolysis activity-ATP-dependent chromatin remodeler activity- chromatin binding-DNA binding- histone binding	chromatin remodeling- heterochromatin formation	Helicase C-terminal domain-containing protein
		5B:545801608-545801635 [Sequence]	TraesCS5B02G367100	Reverse	Query_1	70	97	Forward	28 [Sequence]	24	0.0032	96.4 [Alignment]	Protein Encoding	ATP hydrolysis activity- ATP-dependent chromatin remodeler activity-chromatin binding-DNA binding-histone binding	heterochromatin formation-chromatin remodeling	Helicase C-terminal domain-containing protein
		5B:708229298-708229328 [Sequence]	TraesCS5B02G562200	Reverse	Query_1	7	37	Forward	31 [Sequence]	23	0.01	93.5 [Alignment]	Protein Encoding	DNA binding	heterochromatin formation-regulation of DNA-templated transcription	Uncharacterized protein
5B	RAC875_rep_c106589_784	5D:565977677-565977776 [Sequence]	TraesCS5D02G569800	Reverse	Query_1	1	100	Forward	100 [Sequence]	82	4.7e-38	95.0 [Alignment]	Protein Encoding
		5B:707131725-707131825 [Sequence]	TraesCS5B02G560400	Forward	Query_1	1	101	Forward	101 [Sequence]	95	7.2e-46	98.0 [Alignment]	Protein Encoding	oxidoreductase activity, acting on iron-sulfur proteins as donors	photosynthetic electron transport in photosystem I	PGR5-like protein 1A, chloroplastic
		4A:607636077-607636121 [Sequence]	TraesCS4A02G319000	Reverse	Query_1	40	84	Forward	45 [Sequence]	31	2e-07	91.1 [Alignment]	Protein Encoding
7A	wsnp_Ex_c398_784427	7D:394114282-394114478 [Sequence]	TraesCS7D02G310800	Forward	Query_1	1	197	Forward	197 [Sequence]	163	4.8e-86	95.4 [Alignment]	Protein Encoding
		7A:447750462-447750662 [Sequence]	TraesCS7A02G313900	Forward	Query_1	1	201	Forward	201 [Sequence]	199	1.3e-107	99.5 [Alignment]	Protein Encoding	ATP binding-DNA binding-DNA-directed DNA polymerase activity- metal ion binding	DNA repair-DNA-templated DNA replication	AAA+ ATPase domain-containing protein
		5D:74425504-74425526 [Sequence]	TraesCS5D02G075100	Reverse	Query_1	156	178	Forward	23 [Sequence]	19	7.8	95.7 [Alignment]	Protein Encoding
		7B:393866764-393866961 [Sequence]	TraesCS7B02G214800	Forward	Query_1	1	198	Forward	198 [Sequence]	164	1.2e-86	95.5 [Alignment]	Protein Encoding
7A	BobWhite_c23146_84	2A:11639875-11639893 [Sequence]	TraesCS2A02G023900	Forward	Query_1	9	27	Forward	19 [Sequence]	19	3.2	100.0 [Alignment]	Protein Encoding
		7D:394830296-394830371 [Sequence]	TraesCS7D02G311200	Forward	Query_1	15	90	Forward	76 [Sequence]	66	1.9e-28	96.1 [Alignment]	Protein Encoding
		7B:394401646-394401735 [Sequence]	TraesCS7B02G214900	Forward	Query_1	1	90	Forward	90 [Sequence]	76	1.9e-34	95.6 [Alignment]	Protein Encoding
		5A:29883365-29883384 [Sequence]	TraesCS5A02G032500	Forward	Query_1	66	85	Forward	20 [Sequence]	20	0.81	100.0 [Alignment]	Protein Encoding
		5D:41536556-41536575 [Sequence]	TraesCS5D02G040800	Forward	Query_1	66	85	Forward	20 [Sequence]	20	0.81	100.0 [Alignment]	Protein Encoding
		7A:448097999-448098099 [Sequence]	TraesCS7A02G314000	Forward	Query_1	1	101	Forward	101 [Sequence]	95	7.2e-46	98.0 [Alignment]	Protein Encoding	2 iron, 2 sulfur cluster binding-3 iron, 4 sulfur cluster binding-4 iron, 4 sulfur cluster binding- electron transfer activity-metal ion binding-structural constituent of ribosome-succinate dehydrogenase (quinone) activity	aerobic respiration-respiratory electron transport chain-translation-tricarboxylic acid cycle	Succinate dehydrogenase [ubiquinone] iron-sulfur subunit, mitochondrial
5A	IAAV2328	5B:534321487-534321576 [Sequence]	TraesCS5B02G354900	Forward	Query_1	112	201	Forward	90 [Sequence]	90	2.4e-42	100.0 [Alignment]	Protein Encoding
		5B:534321399-534321449 [Sequence]	TraesCS5B02G354900	Forward	Query_1	25	75	Forward	51 [Sequence]	40	2.1e-12	94.1 [Alignment]	Protein Encoding
		5B:534321455-534321486 [Sequence]	TraesCS5B02G354900	Forward	Query_1	74	105	Forward	32 [Sequence]	26	0.0005	93.8 [Alignment]	Protein Encoding
		5B:534321378-534321400 [Sequence]	TraesCS5B02G354900	Forward	Query_1	1	23	Forward	23 [Sequence]	19	7.8	95.7 [Alignment]	Protein Encoding
		5D:439647080-439647206 [Sequence]	TraesCS5D02G359700	Forward	Query_1	75	201	Forward	127 [Sequence]	93	3.9e-44	92.9 [Alignment]	Protein Encoding
		5D:439647027-439647073 [Sequence]	TraesCS5D02G359700	Forward	Query_1	29	75	Forward	47 [Sequence]	47	1.3e-16	100.0 [Alignment]	Protein Encoding
		5A:555540476-555540648 [Sequence]	TraesCS5A02G352700	Forward	Query_1	29	201	Forward	173 [Sequence]	171	7.7e-91	99.4 [Alignment]	Protein Encoding	4 iron, 4 sulfur cluster binding-ATP binding-DNA binding-DNA helicase activity-hydrolase activity, acting on acid anhydrides, in phosphorus-containing anhydrides-metal ion binding	double-strand break repair involved in meiotic recombination-nucleotide-excision repair	DNA 5'-3' helicase FANCJ
		7B:687592667-687592685 [Sequence]	TraesCS7B02G419000	Reverse	Query_1	163	181	Forward	19 [Sequence]	19	7.8	100.0 [Alignment]	Protein Encoding
5A	Tdurum_contig54785_216	5D:442505074-442505153 [Sequence]	TraesCS5D02G365300	Forward	Query_1	22	101	Forward	80 [Sequence]	78	1.2e-35	98.8 [Alignment]	Protein Encoding
		5B:538725432-538725528 [Sequence]	TraesCS5B02G358900	Forward	Query_1	5	101	Forward	97 [Sequence]	75	7.5e-34	93.8 [Alignment]	Protein Encoding
		5A:558692780-558692880 [Sequence]	TraesCS5A02G356400	Forward	Query_1	1	101	Forward	101 [Sequence]	99	2.9e-48	99.0 [Alignment]	Protein Encoding	ubiquitin binding	endosome to lysosome transport- protein transport	UEV domain-containing protein
6B	RAC875_c5129_280	3A:329508174-329508192 [Sequence]	TraesCS3A02G200000	Reverse	Query_1	10	28	Forward	19 [Sequence]	19	3.2	100.0 [Alignment]	Protein Encoding
		6A:586781831-586781868 [Sequence]	TraesCS6A02G355400	Reverse	Query_1	56	93	Forward	38 [Sequence]	34	3.2e-09	97.4 [Alignment]	Protein Encoding
		6A:586781885-586781918 [Sequence]	TraesCS6A02G355400	Reverse	Query_1	7	40	Forward	34 [Sequence]	26	0.0002	94.1 [Alignment]	Protein Encoding
		6B:663676294-663676394 [Sequence]	TraesCS6B02G388200	Reverse	Query_1	1	101	Forward	101 [Sequence]	95	7.2e-46	98.0 [Alignment]	Protein Encoding			C2 NT-type domain-containing protein
		6D:438286053-438286098 [Sequence]	TraesCS6D02G337700	Reverse	Query_1	56	101	Forward	46 [Sequence]	42	5e-14	97.8 [Alignment]	Protein Encoding
		6D:438286128-438286151 [Sequence]	TraesCS6D02G337700	Reverse	Query_1	7	30	Forward	24 [Sequence]	20	0.81	95.8 [Alignment]	Protein Encoding
6B	Excalibur_c12464_390	6B:673765813-673765913 [Sequence]	TraesCS6B02G398400	Reverse	Query_1	1	101	Forward	101 [Sequence]	95	7.2e-46	98.0 [Alignment]	Protein Encoding		SCF-dependent proteasomal ubiquitin-dependent protein catabolic process	F-box domain-containing protein
5A	Excalibur_c9210_168	6B:366594035-366594123 [Sequence]	TraesCS6B02G229200	Reverse	Query_1	13	101	Forward	89 [Sequence]	67	4.8e-29	93.3 [Alignment]	Protein Encoding
		6B:409290092-409290125 [Sequence]	TraesCS6B02G237100	Reverse	Query_1	11	44	Forward	34 [Sequence]	26	0.0002	94.1 [Alignment]	Protein Encoding
		6B:409290071-409290093 [Sequence]	TraesCS6B02G237100	Reverse	Query_1	44	66	Forward	23 [Sequence]	21	0.2	95.7 [Alignment]	Protein Encoding
		2A:716470916-716471005 [Sequence]	TraesCS2A02G477200	Reverse	Query_1	11	100	Forward	90 [Sequence]	52	4.9e-20	88.9 [Alignment]	Protein Encoding
		7B:717295771-717295789 [Sequence]	TraesCS7B02G459500	Reverse	Query_1	77	95	Forward	19 [Sequence]	19	3.2	100.0 [Alignment]	Protein Encoding
		6A:587881200-587881290 [Sequence]	TraesCS6A02G357600	Reverse	Query_1	11	101	Forward	91 [Sequence]	49	3.1e-18	87.9 [Alignment]	Protein Encoding
5A	BobWhite_rep_c63943_76	5A:547415426-547415526 [Sequence]	TraesCS5A02G341300	Reverse	Query_1	1	101	Forward	101 [Sequence]	99	2.9e-48	99.0 [Alignment]	Protein Encoding	RNA binding	mRNA cis splicing, via spliceosome	Cwf15/Cwc15 cell cycle control protein
		3B:26329392-26329421 [Sequence]	TraesCS3B02G051600	Forward	Query_1	68	97	Forward	30 [Sequence]	22	0.05	93.3 [Alignment]	Protein Encoding
		6B:674710973-674710991 [Sequence]	TraesCS6B02G399000	Forward	Query_1	2	20	Forward	19 [Sequence]	19	3.2	100.0 [Alignment]	Protein Encoding
		6D:446442046-446442064 [Sequence]	TraesCS6D02G348000	Forward	Query_1	2	20	Forward	19 [Sequence]	19	3.2	100.0 [Alignment]	Protein Encoding
		7A:7727377-7727477 [Sequence]	TraesCS7A02G018200	Reverse	Query_1	1	101	Forward	101 [Sequence]	63	1.2e-26	90.1 [Alignment]	Protein Encoding
		6A:593007362-593007380 [Sequence]	TraesCS6A02G364300	Forward	Query_1	2	20	Forward	19 [Sequence]	19	3.2	100.0 [Alignment]	Protein Encoding
		7D:6768966-6769014 [Sequence]	TraesCS7D02G015500	Reverse	Query_1	1	49	Forward	49 [Sequence]	37	5e-11	93.9 [Alignment]	Protein Encoding
		7D:6768915-6768949 [Sequence]	TraesCS7D02G015500	Reverse	Query_1	67	101	Forward	35 [Sequence]	31	2e-07	97.1 [Alignment]	Protein Encoding
		5B:525815123-525815213 [Sequence]	TraesCS5B02G340900	Reverse	Query_1	1	91	Forward	91 [Sequence]	77	4.7e-35	95.6 [Alignment]	Protein Encoding
		5D:432876271-432876371 [Sequence]	TraesCS5D02G346900	Reverse	Query_1	1	101	Forward	101 [Sequence]	91	1.8e-43	97.0 [Alignment]	Protein Encoding
3B	BobWhite_rep_c50492_500	3A:746917393-746917451 [Sequence]	TraesCS3A02G535300	Forward	Query_1	32	90	Forward	59 [Sequence]	53	1.2e-20	96.6 [Alignment]	Protein Encoding
		3B:826725993-826726079 [Sequence]	TraesCS3B02G608500	Reverse	Query_1	15	101	Forward	87 [Sequence]	85	7.3e-40	98.9 [Alignment]	Protein Encoding	water channel activity	water transport	Tonoplast intrinsic protein
		3D:612272390-612272428 [Sequence]	TraesCS3D02G540900, TraesCS3D02G540800	Forward	Query_1	20	58	Forward	39 [Sequence]	21	0.2	87.2 [Alignment]	Protein Encoding
3B	Kukri_c55981_194	3B:822972067-822972167 [Sequence]	TraesCS3B02G603600	Forward	Query_1	1	101	Forward	101 [Sequence]	99	2.9e-48	99.0 [Alignment]	Protein Encoding			PWWP domain-containing protein
		3B:822972316-822972378 [Sequence]	TraesCS3B02G603600	Forward	Query_1	37	99	Forward	63 [Sequence]	41	2e-13	90.5 [Alignment]	Protein Encoding			PWWP domain-containing protein
		3B:822972436-822972468 [Sequence]	TraesCS3B02G603600	Forward	Query_1	1	33	Forward	33 [Sequence]	33	1.3e-08	100.0 [Alignment]	Protein Encoding			PWWP domain-containing protein
		3B:822971914-822971943 [Sequence]	TraesCS3B02G603600	Forward	Query_1	4	33	Forward	30 [Sequence]	22	0.05	93.3 [Alignment]	Protein Encoding			PWWP domain-containing protein
		3B:822971968-822971997 [Sequence]	TraesCS3B02G603600	Forward	Query_1	4	33	Forward	30 [Sequence]	22	0.05	93.3 [Alignment]	Protein Encoding			PWWP domain-containing protein
		3B:822972016-822972048 [Sequence]	TraesCS3B02G603600	Forward	Query_1	1	33	Forward	33 [Sequence]	21	0.2	90.9 [Alignment]	Protein Encoding			PWWP domain-containing protein
		3B:822971596-822971615 [Sequence]	TraesCS3B02G603600	Forward	Query_1	4	23	Forward	20 [Sequence]	20	0.81	100.0 [Alignment]	Protein Encoding			PWWP domain-containing protein
		3D:613736704-613736803 [Sequence]	TraesCS3D02G543800	Forward	Query_1	2	101	Forward	100 [Sequence]	94	2.9e-45	98.0 [Alignment]	Protein Encoding
		3D:613736952-613737002 [Sequence]	TraesCS3D02G543800	Forward	Query_1	37	87	Forward	51 [Sequence]	33	1.3e-08	90.2 [Alignment]	Protein Encoding
		3D:613737069-613737101 [Sequence]	TraesCS3D02G543800	Forward	Query_1	1	33	Forward	33 [Sequence]	25	0.00081	93.9 [Alignment]	Protein Encoding
		3D:613736584-613736606 [Sequence]	TraesCS3D02G543800	Forward	Query_1	11	33	Forward	23 [Sequence]	23	0.01	100.0 [Alignment]	Protein Encoding
		3D:613736625-613736657 [Sequence]	TraesCS3D02G543800	Forward	Query_1	1	33	Forward	33 [Sequence]	21	0.2	90.9 [Alignment]	Protein Encoding
		3D:613736262-613736281 [Sequence]	TraesCS3D02G543800	Forward	Query_1	4	23	Forward	20 [Sequence]	20	0.81	100.0 [Alignment]	Protein Encoding
		3D:613737018-613737041 [Sequence]	TraesCS3D02G543800	Forward	Query_1	1	24	Forward	24 [Sequence]	20	0.81	95.8 [Alignment]	Protein Encoding
		3A:749406042-749406142 [Sequence]	TraesCS3A02G538200	Forward	Query_1	1	101	Forward	101 [Sequence]	91	1.8e-43	97.0 [Alignment]	Protein Encoding
		3A:749406291-749406353 [Sequence]	TraesCS3A02G538200	Forward	Query_1	37	99	Forward	63 [Sequence]	41	2e-13	90.5 [Alignment]	Protein Encoding
		3A:749406408-749406492 [Sequence]	TraesCS3A02G538200	Forward	Query_1	1	85	Forward	85 [Sequence]	37	5e-11	85.9 [Alignment]	Protein Encoding
		3A:749405940-749405963 [Sequence]	TraesCS3A02G538200	Forward	Query_1	1	24	Forward	24 [Sequence]	24	0.0032	100.0 [Alignment]	Protein Encoding
		3A:749406183-749406207 [Sequence]	TraesCS3A02G538200	Forward	Query_1	37	61	Forward	25 [Sequence]	23	0.01	96.0 [Alignment]	Protein Encoding
		3A:749405577-749405596 [Sequence]	TraesCS3A02G538200	Forward	Query_1	4	23	Forward	20 [Sequence]	20	0.81	100.0 [Alignment]	Protein Encoding
		3A:749405894-749405921 [Sequence]	TraesCS3A02G538200	Forward	Query_1	6	33	Forward	28 [Sequence]	20	0.81	92.9 [Alignment]	Protein Encoding
		3A:749406378-749406404 [Sequence]	TraesCS3A02G538200	Forward	Query_1	73	99	Forward	27 [Sequence]	19	3.2	92.6 [Alignment]	Protein Encoding
3B	GENE-1587_448	3D:47190470-47190563 [Sequence]	TraesCS3D02G093200	Reverse	Query_1	8	101	Forward	94 [Sequence]	92	4.6e-44	98.9 [Alignment]	Protein Encoding
		3B:73691541-73691612 [Sequence]	TraesCS3B02G108100	Reverse	Query_1	30	101	Forward	72 [Sequence]	62	4.8e-26	95.8 [Alignment]	Protein Encoding			DUF1421 domain-containing protein
		3A:58929073-58929152 [Sequence]	TraesCS3A02G092900	Reverse	Query_1	22	101	Forward	80 [Sequence]	74	3e-33	97.5 [Alignment]	Protein Encoding
3B	JD_c49675_408	3D:71971832-71971932 [Sequence]	TraesCS3D02G118200	Reverse	Query_1	1	101	Forward	101 [Sequence]	91	1.8e-43	97.0 [Alignment]	Protein Encoding
		3B:117931055-117931155 [Sequence]	TraesCS3B02G135400	Reverse	Query_1	1	101	Forward	101 [Sequence]	99	2.9e-48	99.0 [Alignment]	Protein Encoding		regulation of circadian rhythm-regulation of long-day photoperiodism, flowering-regulation of photoperiodism, flowering-response to stress	Gigantea
		3A:84192404-84192504 [Sequence]	TraesCS3A02G116300	Reverse	Query_1	1	101	Forward	101 [Sequence]	91	1.8e-43	97.0 [Alignment]	Protein Encoding
7A	Excalibur_c17447_635
7A	BS00095826_51	4A:739418404-739418504 [Sequence]	TraesCS4A02G486000	Forward	Query_1	1	101	Forward	101 [Sequence]	83	1.2e-38	95.0 [Alignment]	Protein Encoding
		4A:739313338-739313435 [Sequence]	TraesCS4A02G485900	Forward	Query_1	1	98	Forward	98 [Sequence]	48	1.2e-17	86.7 [Alignment]	Protein Encoding
		4A:739275904-739275948 [Sequence]	TraesCS4A02G485800	Forward	Query_1	44	88	Forward	45 [Sequence]	31	2e-07	91.1 [Alignment]	Protein Encoding
		4A:739067822-739067872 [Sequence]	6-SFT	Forward	Query_1	45	95	Forward	51 [Sequence]	29	3.2e-06	88.2 [Alignment]	Protein Encoding
		7D:4199010-4199107 [Sequence]	1-SST	Reverse	Query_1	1	98	Forward	98 [Sequence]	68	1.2e-29	91.8 [Alignment]	Protein Encoding
		7D:4268238-4268335 [Sequence]	TraesCS7D02G008800	Reverse	Query_1	1	98	Forward	98 [Sequence]	56	1.9e-22	88.8 [Alignment]	Protein Encoding
		7D:29552335-29552432 [Sequence]	TraesCS7D02G055000	Forward	Query_1	1	98	Forward	98 [Sequence]	48	1.2e-17	86.7 [Alignment]	Protein Encoding
		7D:4289120-4289207 [Sequence]	TraesCS7D02G008900	Reverse	Query_1	1	88	Forward	88 [Sequence]	34	3.2e-09	84.1 [Alignment]	Protein Encoding
		7D:4515879-4515928 [Sequence]	TraesCS7D02G009400	Reverse	Query_1	46	95	Forward	50 [Sequence]	28	1.3e-05	88.0 [Alignment]	Protein Encoding
		7D:4796577-4796624 [Sequence]	TraesCS7D02G010000	Forward	Query_1	43	90	Forward	48 [Sequence]	22	0.05	85.4 [Alignment]	Protein Encoding
		7D:29403006-29403093 [Sequence]	TraesCS7D02G054800	Reverse	Query_1	1	88	Forward	88 [Sequence]	20	0.81	80.7 [Alignment]	Protein Encoding
		7A:3983370-3983470 [Sequence]	TraesCS7A02G009100	Reverse	Query_1	1	101	Forward	101 [Sequence]	99	2.9e-48	99.0 [Alignment]	Protein Encoding	beta-fructofuranosidase activity	carbohydrate metabolic process	Sucrose:sucrose 1-fructosyltransferase
		7A:4014733-4014830 [Sequence]	TraesCS7A02G009200	Reverse	Query_1	1	98	Forward	98 [Sequence]	40	7.9e-13	84.7 [Alignment]	Protein Encoding	hydrolase activity, hydrolyzing O-glycosyl compounds	carbohydrate metabolic process	Glycosyl hydrolase family 32 C-terminal domain-containing protein
		7A:29786469-29786530 [Sequence]	TraesCS7A02G060400	Forward	Query_1	37	98	Forward	62 [Sequence]	40	7.9e-13	90.3 [Alignment]	Protein Encoding	hydrolase activity, hydrolyzing O-glycosyl compounds	carbohydrate metabolic process	Sucrose:sucrose 1-fructosyltransferase
		7A:4067897-4067941 [Sequence]	TraesCS7A02G009400	Reverse	Query_1	44	88	Forward	45 [Sequence]	31	2e-07	91.1 [Alignment]	Protein Encoding	hydrolase activity, hydrolyzing O-glycosyl compounds	carbohydrate metabolic process	Sucrose:sucrose 1-fructosyltransferase
		7A:4430280-4430330 [Sequence]	TraesCS7A02G009800	Reverse	Query_1	45	95	Forward	51 [Sequence]	21	0.2	84.3 [Alignment]	Protein Encoding	hydrolase activity, hydrolyzing O-glycosyl compounds	carbohydrate metabolic process	Sucrose:fructan 6-fructosyltransferase
		7A:29786433-29786455 [Sequence]	TraesCS7A02G060400	Forward	Query_1	1	23	Forward	23 [Sequence]	19	3.2	95.7 [Alignment]	Protein Encoding	hydrolase activity, hydrolyzing O-glycosyl compounds	carbohydrate metabolic process	Sucrose:sucrose 1-fructosyltransferase
2B	wsnp_Ex_c21092_30220342	2D:35783514-35783714 [Sequence]	TraesCS2D02G082800	Forward	Query_1	1	201	Forward	201 [Sequence]	167	1.9e-88	95.5 [Alignment]	Protein Encoding
		2A:38967476-38967676 [Sequence]	TraesCS2A02G084900	Forward	Query_1	1	201	Forward	201 [Sequence]	175	3.1e-93	96.5 [Alignment]	Protein Encoding
		2B:58978366-58978566 [Sequence]	TraesCS2B02G099600	Forward	Query_1	1	201	Forward	201 [Sequence]	199	1.3e-107	99.5 [Alignment]	Protein Encoding			J domain-containing protein
		2B:457362155-457362174 [Sequence]	TraesCS2B02G320800	Reverse	Query_1	27	46	Forward	20 [Sequence]	20	2	100.0 [Alignment]	Protein Encoding	hydrolase activity-RNA helicase activity-ATP binding-RNA binding-RNA helicase activity		DExH-box ATP-dependent RNA helicase DExH7, chloroplastic-Probable ATP-dependent RNA helicase spindle-E
		1D:6768194-6768212 [Sequence]	TraesCS1D02G013100	Reverse	Query_1	38	56	Forward	19 [Sequence]	19	7.8	100.0 [Alignment]	Protein Encoding
2B	RAC875_c34516_316	3B:678022033-678022069 [Sequence]	TraesCS3B02G438900	Reverse	Query_1	19	55	Forward	37 [Sequence]	19	3.2	86.5 [Alignment]	Protein Encoding
		2D:37613850-37613950 [Sequence]	TraesCS2D02G087400	Reverse	Query_1	1	101	Forward	101 [Sequence]	79	2.9e-36	94.1 [Alignment]	Protein Encoding
		2B:65375459-65375559 [Sequence]	HsfA2-5	Reverse	Query_1	1	101	Forward	101 [Sequence]	95	7.2e-46	98.0 [Alignment]	Protein Encoding	DNA-binding transcription factor activity- sequence-specific DNA binding	cellular response to heat- regulation of transcription by RNA polymerase II	HSFA2h
		2A:42476122-42476222 [Sequence]	HsfA2b	Reverse	Query_1	1	101	Forward	101 [Sequence]	79	2.9e-36	94.1 [Alignment]	Protein Encoding
5D	D_contig27392_286	3D:590306183-590306248 [Sequence]	TraesCS3D02G501400	Reverse	Query_1	185	250	Forward	66 [Sequence]	34	1.1e-08	87.9 [Alignment]	Protein Encoding
		3D:590200610-590200668 [Sequence]	TraesCS3D02G501100	Reverse	Query_1	185	243	Forward	59 [Sequence]	31	6.7e-07	88.1 [Alignment]	Protein Encoding
		3D:590224728-590224775 [Sequence]	TraesCS3D02G501200	Forward	Query_1	185	232	Forward	48 [Sequence]	28	4.2e-05	89.6 [Alignment]	Protein Encoding
		3B:789217916-789217974 [Sequence]	TraesCS3B02G555700	Reverse	Query_1	185	243	Forward	59 [Sequence]	39	1.1e-11	91.5 [Alignment]	Protein Encoding
		3B:789176019-789176095 [Sequence]	TraesCS3B02G555500	Reverse	Query_1	174	250	Forward	77 [Sequence]	25	0.0026	83.1 [Alignment]	Protein Encoding
		3B:789226963-789226991 [Sequence]	TraesCS3B02G555800	Reverse	Query_1	185	213	Forward	29 [Sequence]	25	0.0026	96.6 [Alignment]	Protein Encoding
		3B:789226923-789226957 [Sequence]	TraesCS3B02G555800	Reverse	Query_1	216	250	Forward	35 [Sequence]	23	0.04	91.4 [Alignment]	Protein Encoding
		3B:789185012-789185040 [Sequence]	TraesCS3B02G555600	Forward	Query_1	185	213	Forward	29 [Sequence]	21	0.65	93.1 [Alignment]	Protein Encoding
		4A:615214049-615214298 [Sequence]	TraesCS4A02G330400	Reverse	Query_1	1	250	Forward	250 [Sequence]	244	2.4e-134	99.2 [Alignment]	Protein Encoding
		5B:697680984-697681229 [Sequence]	TraesCS5B02G545200	Reverse	Query_1	5	250	Forward	246 [Sequence]	208	8.3e-113	95.9 [Alignment]	Protein Encoding
		5B:697779294-697779459 [Sequence]	TraesCS5B02G545300	Reverse	Query_1	1	166	Forward	166 [Sequence]	116	9.3e-58	92.2 [Alignment]	Protein Encoding
		5B:697779214-697779281 [Sequence]	TraesCS5B02G545300	Reverse	Query_1	179	246	Forward	68 [Sequence]	36	6.8e-10	88.2 [Alignment]	Protein Encoding
		1B:655275351-655275600 [Sequence]	TraesCS1B02G431000	Reverse	Query_1	1	250	Forward	250 [Sequence]	172	2.9e-91	92.0 [Alignment]	Protein Encoding
		3A:720075338-720075403 [Sequence]	TraesCS3A02G493800	Reverse	Query_1	185	250	Forward	66 [Sequence]	46	7.1e-16	92.4 [Alignment]	Protein Encoding
		3A:719991768-719991833 [Sequence]	TraesCS3A02G493700	Reverse	Query_1	185	250	Forward	66 [Sequence]	42	1.8e-13	90.9 [Alignment]	Protein Encoding
		3A:720214442-720214503 [Sequence]	TraesCS3A02G493900	Reverse	Query_1	185	246	Forward	62 [Sequence]	38	4.3e-11	90.3 [Alignment]	Protein Encoding
		3A:720228210-720228235 [Sequence]	TraesCS3A02G494000	Reverse	Query_1	225	250	Forward	26 [Sequence]	26	0.00066	100.0 [Alignment]	Protein Encoding
		3A:719933026-719933051 [Sequence]	TraesCS3A02G493500	Reverse	Query_1	185	210	Forward	26 [Sequence]	22	0.16	96.2 [Alignment]	Protein Encoding
		5D:552783290-552783539 [Sequence]	TraesCS5D02G542300	Forward	Query_1	1	250	Forward	250 [Sequence]	248	9.7e-137	99.6 [Alignment]	Protein Encoding	GTP binding-GTPase activity-translation elongation factor activity	mitochondrial translational elongation	Elongation factor Tu
5D	RAC875_c703_2551	2B:779880703-779880786 [Sequence]	TraesCS2B02G596700	Forward	Query_1	18	101	Forward	84 [Sequence]	38	1.3e-11	85.7 [Alignment]	Protein Encoding
		5B:695491227-695491323 [Sequence]	TraesCS5B02G539900	Forward	Query_1	1	97	Forward	97 [Sequence]	75	7.5e-34	93.8 [Alignment]	Protein Encoding
		5B:695694123-695694219 [Sequence]	TraesCS5B02G540400	Forward	Query_1	1	97	Forward	97 [Sequence]	59	3e-24	89.7 [Alignment]	Protein Encoding
		5B:695811745-695811841 [Sequence]	TraesCS5B02G541000	Forward	Query_1	1	97	Forward	97 [Sequence]	59	3e-24	89.7 [Alignment]	Protein Encoding
		5B:571608658-571608754 [Sequence]	TraesCS5B02G393400	Reverse	Query_1	1	97	Forward	97 [Sequence]	43	1.2e-14	85.6 [Alignment]	Protein Encoding
		4A:613741462-613741558 [Sequence]	TraesCS4A02G327100	Forward	Query_1	1	97	Forward	97 [Sequence]	75	7.5e-34	93.8 [Alignment]	Protein Encoding
		4A:701759644-701759698 [Sequence]	TraesCS4A02G430400	Reverse	Query_1	17	71	Forward	55 [Sequence]	33	1.3e-08	89.1 [Alignment]	Protein Encoding
		4A:604209316-604209377 [Sequence]	TraesCS4A02G313900	Forward	Query_1	9	70	Forward	62 [Sequence]	32	5e-08	87.1 [Alignment]	Protein Encoding
		4A:714102654-714102725 [Sequence]	TraesCS4A02G446600	Reverse	Query_1	17	88	Forward	72 [Sequence]	26	0.0002	83.3 [Alignment]	Protein Encoding
		1B:667820569-667820662 [Sequence]	TraesCS1B02G448700	Forward	Query_1	4	97	Forward	94 [Sequence]	28	1.3e-05	81.9 [Alignment]	Protein Encoding
		1D:479592586-479592679 [Sequence]	TraesCS1D02G426400	Forward	Query_1	4	97	Forward	94 [Sequence]	28	1.3e-05	81.9 [Alignment]	Protein Encoding
		3A:686725115-686725181 [Sequence]	TraesCS3A02G445900	Forward	Query_1	1	67	Forward	67 [Sequence]	33	1.3e-08	86.6 [Alignment]	Protein Encoding
		3A:44608036-44608132 [Sequence]	TraesCS3A02G072300	Reverse	Query_1	1	97	Forward	97 [Sequence]	31	2e-07	82.5 [Alignment]	Protein Encoding
		5D:555324496-555324592 [Sequence]	TraesCS5D02G546900	Reverse	Query_1	1	97	Forward	97 [Sequence]	67	4.8e-29	91.8 [Alignment]	Protein Encoding	ATP binding-protein serine/threonine kinase activity	brassinosteroid mediated signaling pathway	non-specific serine/threonine protein kinase
		5D:555909309-555909405 [Sequence]	TraesCS5D02G548100	Reverse	Query_1	1	97	Forward	97 [Sequence]	67	4.8e-29	91.8 [Alignment]	Protein Encoding	ATP binding-protein serine/threonine kinase activity	brassinosteroid mediated signaling pathway	non-specific serine/threonine protein kinase
		5D:555558075-555558171 [Sequence]	TraesCS5D02G547500	Reverse	Query_1	1	97	Forward	97 [Sequence]	55	7.7e-22	88.7 [Alignment]	Protein Encoding	ATP binding-protein serine/threonine kinase activity	brassinosteroid mediated signaling pathway	non-specific serine/threonine protein kinase
		5D:555638399-555638495 [Sequence]	TraesCS5D02G547600	Reverse	Query_1	1	97	Forward	97 [Sequence]	55	7.7e-22	88.7 [Alignment]	Protein Encoding	ATP binding-protein serine/threonine kinase activity	brassinosteroid mediated signaling pathway	non-specific serine/threonine protein kinase
		5D:464698541-464698637 [Sequence]	TraesCS5D02G398800	Forward	Query_1	1	97	Forward	97 [Sequence]	51	1.9e-19	87.6 [Alignment]	Protein Encoding	ATP binding-protein serine/threonine kinase activity	brassinosteroid mediated signaling pathway	non-specific serine/threonine protein kinase
		5D:495549177-495549273 [Sequence]	TraesCS5D02G444700	Forward	Query_1	1	97	Forward	97 [Sequence]	43	1.2e-14	85.6 [Alignment]	Protein Encoding	ATP binding-protein serine/threonine kinase activity	brassinosteroid mediated signaling pathway	non-specific serine/threonine protein kinase
		2D:650880929-650880973 [Sequence]	TraesCS2D02G599800	Forward	Query_1	57	101	Forward	45 [Sequence]	25	0.00081	88.9 [Alignment]	Protein Encoding
		2D:650880890-650880922 [Sequence]	TraesCS2D02G599800	Forward	Query_1	18	50	Forward	33 [Sequence]	21	0.2	90.9 [Alignment]	Protein Encoding
		6A:11233391-11233479 [Sequence]	TraesCS6A02G022400	Forward	Query_1	1	89	Forward	89 [Sequence]	51	1.9e-19	88.8 [Alignment]	Protein Encoding
		7D:18692603-18692693 [Sequence]	TraesCS7D02G036700	Forward	Query_1	7	97	Forward	91 [Sequence]	49	3.1e-18	87.9 [Alignment]	Protein Encoding
		7D:28037529-28037583 [Sequence]	TraesCS7D02G053400	Reverse	Query_1	17	71	Forward	55 [Sequence]	33	1.3e-08	89.1 [Alignment]	Protein Encoding
		7B:685279592-685279676 [Sequence]	TraesCS7B02G417400	Reverse	Query_1	1	85	Forward	85 [Sequence]	47	4.9e-17	88.2 [Alignment]	Protein Encoding
		Un:287474571-287474667 [Sequence]	TraesCSU02G190700	Reverse	Query_1	1	97	Forward	97 [Sequence]	43	1.2e-14	85.6 [Alignment]	Protein Encoding
		Un:296159052-296159148 [Sequence]	TraesCSU02G198500	Forward	Query_1	1	97	Forward	97 [Sequence]	43	1.2e-14	85.6 [Alignment]	Protein Encoding
		6B:47297691-47297757 [Sequence]	TraesCS6B02G071000	Forward	Query_1	1	67	Forward	67 [Sequence]	21	0.2	82.1 [Alignment]	Protein Encoding
		6D:469069356-469069452 [Sequence]	TraesCS6D02G396900	Reverse	Query_1	1	97	Forward	97 [Sequence]	43	1.2e-14	85.6 [Alignment]	Protein Encoding
		7A:28456352-28456406 [Sequence]	TraesCS7A02G058900	Reverse	Query_1	17	71	Forward	55 [Sequence]	33	1.3e-08	89.1 [Alignment]	Protein Encoding
		1A:402230293-402230393 [Sequence]	TraesCS1A02G229500	Reverse	Query_1	1	101	Forward	101 [Sequence]	59	3e-24	89.1 [Alignment]	Protein Encoding
		1A:575868264-575868357 [Sequence]	TraesCS1A02G418700	Forward	Query_1	4	97	Forward	94 [Sequence]	28	1.3e-05	81.9 [Alignment]	Protein Encoding
		3D:549373091-549373157 [Sequence]	TraesCS3D02G438600	Forward	Query_1	1	67	Forward	67 [Sequence]	29	3.2e-06	85.1 [Alignment]	Protein Encoding
		5A:585199240-585199310 [Sequence]	TraesCS5A02G388800	Forward	Query_1	1	71	Forward	71 [Sequence]	45	7.8e-16	90.1 [Alignment]	Protein Encoding
		4D:503672627-503672666 [Sequence]	TraesCS4D02G352500	Forward	Query_1	1	40	Forward	40 [Sequence]	20	0.81	87.5 [Alignment]	Protein Encoding
		3B:728810407-728810470 [Sequence]	TraesCS3B02G481000	Forward	Query_1	1	64	Forward	64 [Sequence]	34	3.2e-09	87.5 [Alignment]	Protein Encoding
		3B:786139323-786139402 [Sequence]	TraesCS3B02G551200	Reverse	Query_1	18	97	Forward	80 [Sequence]	30	8e-07	83.8 [Alignment]	Protein Encoding
3B	Tdurum_contig47635_876	2D:601246970-601247013 [Sequence]	TraesCS2D02G507900	Forward	Query_1	58	101	Forward	44 [Sequence]	20	0.81	86.4 [Alignment]	Protein Encoding
		3B:19247866-19247939 [Sequence]	TraesCS3B02G039600	Reverse	Query_1	28	101	Forward	74 [Sequence]	72	4.7e-32	98.6 [Alignment]	Protein Encoding	endonuclease activity-nucleic acid binding- RNA endonuclease activity-single-stranded DNA endodeoxyribonuclease activity	DNA catabolic process	Aspergillus nuclease S1
		3B:19258027-19258097 [Sequence]	TraesCS3B02G039700	Reverse	Query_1	31	101	Forward	71 [Sequence]	49	3.1e-18	91.5 [Alignment]	Protein Encoding	endonuclease activity-nucleic acid binding- RNA endonuclease activity-single-stranded DNA endodeoxyribonuclease activity	DNA catabolic process	Aspergillus nuclease S1
		3B:19249743-19249770 [Sequence]	TraesCS3B02G039600	Reverse	Query_1	1	28	Forward	28 [Sequence]	24	0.0032	96.4 [Alignment]	Protein Encoding	endonuclease activity-nucleic acid binding- RNA endonuclease activity-single-stranded DNA endodeoxyribonuclease activity	DNA catabolic process	Aspergillus nuclease S1
		3B:19259916-19259938 [Sequence]	TraesCS3B02G039700	Reverse	Query_1	6	28	Forward	23 [Sequence]	23	0.01	100.0 [Alignment]	Protein Encoding	endonuclease activity-nucleic acid binding- RNA endonuclease activity-single-stranded DNA endodeoxyribonuclease activity	DNA catabolic process	Aspergillus nuclease S1
		3D:13292191-13292264 [Sequence]	TraesCS3D02G036800	Reverse	Query_1	28	101	Forward	74 [Sequence]	64	3e-27	95.9 [Alignment]	Protein Encoding
		3D:13302685-13302755 [Sequence]	TraesCS3D02G036900	Reverse	Query_1	31	101	Forward	71 [Sequence]	57	4.8e-23	94.4 [Alignment]	Protein Encoding
		3D:13294536-13294562 [Sequence]	TraesCS3D02G036800	Reverse	Query_1	2	28	Forward	27 [Sequence]	27	5.1e-05	100.0 [Alignment]	Protein Encoding
		3D:13304627-13304649 [Sequence]	TraesCS3D02G036900	Reverse	Query_1	6	28	Forward	23 [Sequence]	23	0.01	100.0 [Alignment]	Protein Encoding
		3A:23846263-23846336 [Sequence]	TraesCS3A02G044000	Forward	Query_1	28	101	Forward	74 [Sequence]	60	7.6e-25	94.6 [Alignment]	Protein Encoding
		3A:23834944-23835014 [Sequence]	TraesCS3A02G043900	Forward	Query_1	31	101	Forward	71 [Sequence]	57	4.8e-23	94.4 [Alignment]	Protein Encoding
		3A:23843115-23843139 [Sequence]	TraesCS3A02G044000	Forward	Query_1	4	28	Forward	25 [Sequence]	21	0.2	96.0 [Alignment]	Protein Encoding
		3A:23832967-23832989 [Sequence]	TraesCS3A02G043900	Forward	Query_1	6	28	Forward	23 [Sequence]	19	3.2	95.7 [Alignment]	Protein Encoding
3B	IAAV3924	1A:570860496-570860526 [Sequence]	TraesCS1A02G409200	Forward	Query_1	102	132	Forward	31 [Sequence]	24	0.008	93.5 [Alignment]	Protein Encoding
		3B:20450524-20450724 [Sequence]	TraesCS3B02G041300	Forward	Query_1	1	201	Forward	201 [Sequence]	192	2.1e-103	98.5 [Alignment]	Protein Encoding	ADP binding	defense response to bacterium-innate immune response-activating signaling pathway-plant-type hypersensitive response	NB-ARC domain-containing protein
		6B:662029329-662029366 [Sequence]	TraesCS6B02G387200	Forward	Query_1	79	116	Forward	38 [Sequence]	20	2	86.8 [Alignment]	Protein Encoding
		7A:726469941-726469977 [Sequence]	TraesCS7A02G553600	Reverse	Query_1	5	41	Forward	37 [Sequence]	29	8.1e-06	94.6 [Alignment]	Protein Encoding
		7A:726469860-726469903 [Sequence]	TraesCS7A02G553600	Reverse	Query_1	85	128	Forward	44 [Sequence]	23	0.03	86.4 [Alignment]	Protein Encoding
		7D:630505552-630505600 [Sequence]	TraesCS7D02G540500	Reverse	Query_1	80	128	Forward	49 [Sequence]	24	0.008	85.7 [Alignment]	Protein Encoding
		7D:630505639-630505682 [Sequence]	TraesCS7D02G540500	Reverse	Query_1	1	44	Forward	44 [Sequence]	24	0.008	88.6 [Alignment]	Protein Encoding
		7D:630505479-630505510 [Sequence]	TraesCS7D02G540500	Reverse	Query_1	167	198	Forward	32 [Sequence]	20	2	90.6 [Alignment]	Protein Encoding
		7B:733311389-733311444 [Sequence]	TraesCS7B02G477700	Reverse	Query_1	73	128	Forward	56 [Sequence]	27	0.00013	85.7 [Alignment]	Protein Encoding
		7B:733311474-733311519 [Sequence]	TraesCS7B02G477700	Reverse	Query_1	1	46	Forward	46 [Sequence]	26	0.0005	89.1 [Alignment]	Protein Encoding
		1B:660528535-660528565 [Sequence]	TraesCS1B02G438100	Forward	Query_1	102	132	Forward	31 [Sequence]	28	3.2e-05	96.8 [Alignment]	Protein Encoding
		1B:660962446-660962476 [Sequence]	TraesCS1B02G439200	Forward	Query_1	102	132	Forward	31 [Sequence]	24	0.008	93.5 [Alignment]	Protein Encoding
		1B:661053511-661053538 [Sequence]	TraesCS1B02G439300	Forward	Query_1	102	129	Forward	28 [Sequence]	21	0.5	92.9 [Alignment]	Protein Encoding
		1B:660879025-660879052 [Sequence]	TraesCS1B02G438800	Forward	Query_1	5	32	Forward	28 [Sequence]	20	2	92.9 [Alignment]	Protein Encoding
		1B:661120764-661120791 [Sequence]	TraesCS1B02G439400	Forward	Query_1	5	32	Forward	28 [Sequence]	20	2	92.9 [Alignment]	Protein Encoding
		1B:660744595-660744613 [Sequence]	TraesCS1B02G438600	Forward	Query_1	12	30	Forward	19 [Sequence]	19	7.8	100.0 [Alignment]	Protein Encoding
7A	CAP11_c1048_99	7A:206935953-206936053 [Sequence]	TraesCS7A02G235100	Reverse	Query_1	1	101	Forward	101 [Sequence]	99	2.9e-48	99.0 [Alignment]	Protein Encoding	metal ion binding		J domain-containing protein
		7B:162113371-162113442 [Sequence]	TraesCS7B02G133300	Reverse	Query_1	9	80	Forward	72 [Sequence]	50	7.8e-19	91.7 [Alignment]	Protein Encoding
		7B:162113349-162113371 [Sequence]	TraesCS7B02G133300	Reverse	Query_1	79	101	Forward	23 [Sequence]	23	0.01	100.0 [Alignment]	Protein Encoding
		7D:197876325-197876403 [Sequence]	TraesCS7D02G235100	Reverse	Query_1	1	79	Forward	79 [Sequence]	57	4.8e-23	92.4 [Alignment]	Protein Encoding
		7D:197876304-197876325 [Sequence]	TraesCS7D02G235100	Reverse	Query_1	80	101	Forward	22 [Sequence]	22	0.05	100.0 [Alignment]	Protein Encoding
7A	wsnp_Ex_rep_c69838_68799256	7D:253341547-253341734 [Sequence]	TraesCS7D02G269200	Forward	Query_1	14	201	Forward	188 [Sequence]	162	1.9e-85	96.3 [Alignment]	Protein Encoding
		7B:230343378-230343565 [Sequence]	TraesCS7B02G166900	Forward	Query_1	14	201	Forward	188 [Sequence]	170	3.1e-90	97.3 [Alignment]	Protein Encoding
		7A:271816372-271816572 [Sequence]	TraesCS7A02G268600	Forward	Query_1	1	201	Forward	201 [Sequence]	199	1.3e-107	99.5 [Alignment]	Protein Encoding			DUF7725 domain-containing protein
3A	wsnp_Ex_rep_c102478_87635370	3A:63074281-63074364 [Sequence]	TraesCS3A02G097200	Forward	Query_1	118	201	Forward	84 [Sequence]	84	9.5e-39	100.0 [Alignment]	Protein Encoding	chromatin binding	DNA-templated DNA replication	Mini-chromosome maintenance complex-binding protein
		3A:63074081-63074157 [Sequence]	TraesCS3A02G097200	Forward	Query_1	43	119	Forward	77 [Sequence]	75	2.3e-33	98.7 [Alignment]	Protein Encoding
		3A:63073931-63073976 [Sequence]	TraesCS3A02G097200	Forward	Query_1	1	46	Forward	46 [Sequence]	46	5.4e-16	100.0 [Alignment]	Protein Encoding
		7B:164949918-164949936 [Sequence]	TraesCS7B02G134700	Forward	Query_1	178	196	Forward	19 [Sequence]	19	7.8	100.0 [Alignment]	Protein Encoding
		3B:79126823-79126904 [Sequence]	TraesCS3B02G112900	Forward	Query_1	118	199	Forward	82 [Sequence]	70	2.3e-30	96.3 [Alignment]	Protein Encoding
		3B:79126639-79126715 [Sequence]	TraesCS3B02G112900	Forward	Query_1	43	119	Forward	77 [Sequence]	63	3.6e-26	94.8 [Alignment]	Protein Encoding
		3B:79126483-79126528 [Sequence]	TraesCS3B02G112900	Forward	Query_1	1	46	Forward	46 [Sequence]	42	1.3e-13	97.8 [Alignment]	Protein Encoding
		3D:49644548-49644623 [Sequence]	TraesCS3D02G097700	Forward	Query_1	126	201	Forward	76 [Sequence]	68	3.6e-29	97.4 [Alignment]	Protein Encoding
		3D:49644356-49644432 [Sequence]	TraesCS3D02G097700	Forward	Query_1	43	119	Forward	77 [Sequence]	63	3.6e-26	94.8 [Alignment]	Protein Encoding
		3D:49644200-49644245 [Sequence]	TraesCS3D02G097700	Forward	Query_1	1	46	Forward	46 [Sequence]	46	5.4e-16	100.0 [Alignment]	Protein Encoding
3A	Kukri_c28165_906
7A	Kukri_rep_c97425_164	7B:505574168-505574268 [Sequence]	TraesCS7B02G276400	Forward	Query_1	1	101	Forward	101 [Sequence]	95	7.2e-46	98.0 [Alignment]	Protein Encoding
		7D:479749597-479749697 [Sequence]	TraesCS7D02G371200	Forward	Query_1	1	101	Forward	101 [Sequence]	95	7.2e-46	98.0 [Alignment]	Protein Encoding
		7A:515003205-515003305 [Sequence]	TraesCS7A02G351700	Reverse	Query_1	1	101	Forward	101 [Sequence]	99	2.9e-48	99.0 [Alignment]	Protein Encoding	pyrimidine nucleotide-sugar transmembrane transporter activity		CMP-sialic acid transporter 1
7A	BobWhite_c66165_77	3A:601411662-601411744 [Sequence]	TraesCS3A02G353800	Reverse	Query_1	7	89	Forward	83 [Sequence]	61	1.9e-25	92.8 [Alignment]	Protein Encoding
		7A:540879822-540879910 [Sequence]	TraesCS7A02G367600	Reverse	Query_1	1	89	Forward	89 [Sequence]	87	4.6e-41	98.9 [Alignment]	Protein Encoding	ubiquitin protein ligase activity-zinc ion binding	proteasome-mediated ubiquitin-dependent protein catabolic process	RING-Gid-type domain-containing protein
		7B:481310346-481310434 [Sequence]	TraesCS7B02G260900	Forward	Query_1	1	89	Forward	89 [Sequence]	71	1.9e-31	94.4 [Alignment]	Protein Encoding
		3B:606656626-606656708 [Sequence]	TraesCS3B02G386500	Reverse	Query_1	7	89	Forward	83 [Sequence]	57	4.8e-23	91.6 [Alignment]	Protein Encoding
		3D:459223118-459223200 [Sequence]	TraesCS3D02G347800	Reverse	Query_1	7	89	Forward	83 [Sequence]	57	4.8e-23	91.6 [Alignment]	Protein Encoding
		7D:459398664-459398752 [Sequence]	TraesCS7D02G355200	Forward	Query_1	1	89	Forward	89 [Sequence]	75	7.5e-34	95.5 [Alignment]	Protein Encoding
3A	Excalibur_c17655_467	3A:659528592-659528691 [Sequence]	TraesCS3A02G417200	Forward	Query_1	2	101	Forward	100 [Sequence]	98	1.1e-47	99.0 [Alignment]	Protein Encoding	aldehyde dehydrogenase (NAD+) activity		Aldehyde dehydrogenase 1
		3A:382359920-382359950 [Sequence]	TraesCS3A02G212300	Forward	Query_1	40	70	Forward	31 [Sequence]	21	0.2	90.3 [Alignment]	Protein Encoding	aldehyde dehydrogenase (NAD+) activity		Aldehyde dehydrogenase 1
		3D:525335302-525335401 [Sequence]	TraesCS3D02G412700	Forward	Query_1	2	101	Forward	100 [Sequence]	82	4.7e-38	95.0 [Alignment]	Protein Encoding
		3B:693076107-693076206 [Sequence]	TraesCS3B02G452100	Forward	Query_1	2	101	Forward	100 [Sequence]	86	1.8e-40	96.0 [Alignment]	Protein Encoding
3A	BobWhite_c5337_225	1B:488482130-488482148 [Sequence]	TraesCS1B02G280100	Forward	Query_1	72	90	Forward	19 [Sequence]	19	3.2	100.0 [Alignment]	Protein Encoding
		4B:64783897-64783915 [Sequence]	TraesCS4B02G070800	Forward	Query_1	70	88	Forward	19 [Sequence]	19	3.2	100.0 [Alignment]	Protein Encoding
		4B:64792649-64792667 [Sequence]	TraesCS4B02G070800	Forward	Query_1	70	88	Forward	19 [Sequence]	19	3.2	100.0 [Alignment]	Protein Encoding
		5D:334899800-334899818 [Sequence]	TraesCS5D02G226700	Forward	Query_1	19	37	Forward	19 [Sequence]	19	3.2	100.0 [Alignment]	Protein Encoding
		5D:353432324-353432342 [Sequence]	TraesCS5D02G244700	Reverse	Query_1	72	90	Forward	19 [Sequence]	19	3.2	100.0 [Alignment]	Protein Encoding
		4A:554846585-554846603 [Sequence]	TraesCS4A02G244200	Reverse	Query_1	70	88	Forward	19 [Sequence]	19	3.2	100.0 [Alignment]	Protein Encoding
		4A:554849975-554849993 [Sequence]	TraesCS4A02G244200	Reverse	Query_1	70	88	Forward	19 [Sequence]	19	3.2	100.0 [Alignment]	Protein Encoding
		1A:463962897-463962915 [Sequence]	TraesCS1A02G269600	Forward	Query_1	72	90	Forward	19 [Sequence]	19	3.2	100.0 [Alignment]	Protein Encoding
		4D:44836338-44836356 [Sequence]	TraesCS4D02G069600	Forward	Query_1	70	88	Forward	19 [Sequence]	19	3.2	100.0 [Alignment]	Protein Encoding
		4D:45699652-45699670 [Sequence]	TraesCS4D02G070400	Forward	Query_1	70	88	Forward	19 [Sequence]	19	3.2	100.0 [Alignment]	Protein Encoding
		1D:365086190-365086208 [Sequence]	TraesCS1D02G269700	Forward	Query_1	72	90	Forward	19 [Sequence]	19	3.2	100.0 [Alignment]	Protein Encoding
		7A:21266331-21266349 [Sequence]	TraesCS7A02G047000	Reverse	Query_1	77	95	Forward	19 [Sequence]	19	3.2	100.0 [Alignment]	Protein Encoding
		2A:88668574-88668597 [Sequence]	TraesCS2A02G143700	Forward	Query_1	67	90	Forward	24 [Sequence]	20	0.81	95.8 [Alignment]	Protein Encoding
4A	BS00021957_51	7A:33365210-33365310 [Sequence]	TraesCS7A02G066400	Forward	Query_1	1	101	Forward	101 [Sequence]	63	1.2e-26	90.1 [Alignment]	Protein Encoding
		4A:693278257-693278357 [Sequence]	TraesCS4A02G422900	Forward	Query_1	1	101	Forward	101 [Sequence]	99	2.9e-48	99.0 [Alignment]	Protein Encoding	pyridoxal phosphate binding-transaminase activity	amino acid metabolic process	Aminotransferase class I/classII large domain-containing protein
		7D:33050629-33050729 [Sequence]	TraesCS7D02G060600	Forward	Query_1	1	101	Forward	101 [Sequence]	63	1.2e-26	90.1 [Alignment]	Protein Encoding
4A	RAC875_c40654_206	4D:102388089-102388172 [Sequence]	TraesCS4D02G121300	Reverse	Query_1	18	101	Forward	84 [Sequence]	34	3.2e-09	84.5 [Alignment]	Protein Encoding
		7A:32299281-32299381 [Sequence]	TraesCS7A02G064700	Reverse	Query_1	1	101	Forward	101 [Sequence]	91	1.8e-43	97.0 [Alignment]	Protein Encoding
		4A:472650851-472650934 [Sequence]	TraesCS4A02G192200	Forward	Query_1	18	101	Forward	84 [Sequence]	34	3.2e-09	84.5 [Alignment]	Protein Encoding	acid-amino acid ligase activity		Uncharacterized protein
		7D:31995002-31995102 [Sequence]	TraesCS7D02G059300	Reverse	Query_1	1	101	Forward	101 [Sequence]	83	1.2e-38	95.0 [Alignment]	Protein Encoding
		4B:146557252-146557335 [Sequence]	TraesCS4B02G123200	Reverse	Query_1	18	101	Forward	84 [Sequence]	30	8e-07	83.3 [Alignment]	Protein Encoding
2A	BS00010696_51	2A:688619336-688619436 [Sequence]	TraesCS2A02G436600	Forward	Query_1	1	101	Forward	101 [Sequence]	99	2.9e-48	99.0 [Alignment]	Protein Encoding	mRNA binding	RNA modification	Pentacotripeptide-repeat region of PRORP domain-containing protein
		2B:651363234-651363268 [Sequence]	TraesCS2B02G456600	Reverse	Query_1	3	37	Forward	35 [Sequence]	31	2e-07	97.1 [Alignment]	Protein Encoding
		2D:544885637-544885705 [Sequence]	TraesCS2D02G433300	Reverse	Query_1	4	72	Forward	69 [Sequence]	51	1.9e-19	92.8 [Alignment]	Protein Encoding
		2D:544885609-544885635 [Sequence]	TraesCS2D02G433300	Reverse	Query_1	75	101	Forward	27 [Sequence]	23	0.01	96.3 [Alignment]	Protein Encoding
2A	BS00039422_51	2A:693292805-693292905 [Sequence]	TraesCS2A02G443400	Forward	Query_1	1	101	Forward	101 [Sequence]	99	2.9e-48	99.0 [Alignment]	Protein Encoding			Uncharacterized protein
		2B:658612770-658612867 [Sequence]	TraesCS2B02G464500	Forward	Query_1	1	98	Forward	98 [Sequence]	68	1.2e-29	91.8 [Alignment]	Protein Encoding
		2D:552988424-552988520 [Sequence]	TraesCS2D02G442600	Forward	Query_1	1	97	Forward	97 [Sequence]	67	4.8e-29	91.8 [Alignment]	Protein Encoding
3B	BS00094456_51	1B:491242238-491242274 [Sequence]	TraesCS1B02G282400	Reverse	Query_1	53	89	Forward	37 [Sequence]	21	0.2	89.2 [Alignment]	Protein Encoding
		5D:61697751-61697779 [Sequence]	TraesCS5D02G066200	Forward	Query_1	67	95	Forward	29 [Sequence]	25	0.00081	96.6 [Alignment]	Protein Encoding
		3A:629217970-629218070 [Sequence]	TraesCS3A02G379800	Forward	Query_1	1	101	Forward	101 [Sequence]	87	4.6e-41	96.0 [Alignment]	Protein Encoding
		1D:366243569-366243611 [Sequence]	TraesCS1D02G272500	Forward	Query_1	53	95	Forward	43 [Sequence]	23	0.01	88.4 [Alignment]	Protein Encoding
		1A:465505316-465505344 [Sequence]	TraesCS1A02G272400	Reverse	Query_1	67	95	Forward	29 [Sequence]	25	0.00081	96.6 [Alignment]	Protein Encoding
		3D:486042530-486042630 [Sequence]	TraesCS3D02G372800	Forward	Query_1	1	101	Forward	101 [Sequence]	83	1.2e-38	95.0 [Alignment]	Protein Encoding
		3B:648740025-648740125 [Sequence]	TraesCS3B02G412400	Forward	Query_1	1	101	Forward	101 [Sequence]	99	2.9e-48	99.0 [Alignment]	Protein Encoding			COV1-like protein, expressed
3B	BS00048754_51	5A:37623890-37623908 [Sequence]	TraesCS5A02G041600	Reverse	Query_1	74	92	Forward	19 [Sequence]	19	3.2	100.0 [Alignment]	Protein Encoding
2A	Kukri_c29170_680	3B:369284602-369284620 [Sequence]	TraesCS3B02G236600	Reverse	Query_1	20	38	Forward	19 [Sequence]	19	3.2	100.0 [Alignment]	Protein Encoding
		2A:693293427-693293527 [Sequence]	TraesCS2A02G443400	Reverse	Query_1	1	101	Forward	101 [Sequence]	99	2.9e-48	99.0 [Alignment]	Protein Encoding			Uncharacterized protein
		3D:280282500-280282518 [Sequence]	TraesCS3D02G210800	Forward	Query_1	20	38	Forward	19 [Sequence]	19	3.2	100.0 [Alignment]	Protein Encoding
		2D:552989144-552989203 [Sequence]	TraesCS2D02G442600	Reverse	Query_1	1	60	Forward	60 [Sequence]	50	7.8e-19	95.0 [Alignment]	Protein Encoding
		3A:366634696-366634714 [Sequence]	TraesCS3A02G207900	Forward	Query_1	20	38	Forward	19 [Sequence]	19	3.2	100.0 [Alignment]	Protein Encoding
		2B:658613464-658613509 [Sequence]	TraesCS2B02G464500	Reverse	Query_1	56	101	Forward	46 [Sequence]	38	1.3e-11	95.7 [Alignment]	Protein Encoding
2A	BS00089497_51	2B:660697660-660697760 [Sequence]	TraesCS2B02G465600	Forward	Query_1	1	101	Forward	101 [Sequence]	87	4.6e-41	96.0 [Alignment]	Protein Encoding
		2D:554544294-554544394 [Sequence]	TraesCS2D02G443700	Forward	Query_1	1	101	Forward	101 [Sequence]	91	1.8e-43	97.0 [Alignment]	Protein Encoding
		2A:694753593-694753693 [Sequence]	TraesCS2A02G444600	Forward	Query_1	1	101	Forward	101 [Sequence]	99	2.9e-48	99.0 [Alignment]	Protein Encoding	calcium:proton antiporter activity	calcium ion transmembrane transport-intracellular calcium ion homeostasis	Vacuolar cation/proton exchanger
3A	RAC875_c47550_437	3A:653851656-653851729 [Sequence]	TraesCS3A02G409200	Forward	Query_1	1	74	Forward	74 [Sequence]	72	4.7e-32	98.6 [Alignment]	Protein Encoding	glycosyltransferase activity	cell wall organization-xylan biosynthetic process	Hexosyltransferase
		3A:653851738-653851763 [Sequence]	TraesCS3A02G409200	Forward	Query_1	76	101	Forward	26 [Sequence]	26	0.0002	100.0 [Alignment]	Protein Encoding	glycosyltransferase activity	cell wall organization-xylan biosynthetic process	Hexosyltransferase
		3D:518151743-518151789 [Sequence]	TraesCS3D02G404100	Forward	Query_1	28	74	Forward	47 [Sequence]	37	5e-11	93.6 [Alignment]	Protein Encoding
		3D:518151799-518151818 [Sequence]	TraesCS3D02G404100	Forward	Query_1	82	101	Forward	20 [Sequence]	20	0.81	100.0 [Alignment]	Protein Encoding
		3B:682786227-682786269 [Sequence]	TraesCS3B02G442700	Forward	Query_1	32	74	Forward	43 [Sequence]	33	1.3e-08	93.0 [Alignment]	Protein Encoding
		3B:682786196-682786214 [Sequence]	TraesCS3B02G442700	Forward	Query_1	1	19	Forward	19 [Sequence]	19	3.2	100.0 [Alignment]	Protein Encoding
3A	wsnp_Ex_c14202_22145805	3D:524782949-524783070 [Sequence]	TraesCS3D02G412400	Reverse	Query_1	1	122	Forward	122 [Sequence]	92	1.5e-43	93.4 [Alignment]	Protein Encoding
		3D:524782885-524782947 [Sequence]	TraesCS3D02G412400	Reverse	Query_1	123	185	Forward	63 [Sequence]	55	2.2e-21	96.8 [Alignment]	Protein Encoding
		3B:692221421-692221597 [Sequence]	TraesCS3B02G451900	Reverse	Query_1	1	177	Forward	177 [Sequence]	151	7.3e-79	96.0 [Alignment]	Protein Encoding
		3A:659159650-659159850 [Sequence]	TraesCS3A02G416900	Reverse	Query_1	1	201	Forward	201 [Sequence]	195	3.3e-105	99.0 [Alignment]	Protein Encoding	ATP binding-hydrolase activity-mRNA binding-RNA helicase activity		RNA helicase
1D	Kukri_c33670_261	1D:20056215-20056315 [Sequence]	TraesCS1D02G041400	Forward	Query_1	1	101	Forward	101 [Sequence]	99	2.9e-48	99.0 [Alignment]	Protein Encoding	ribosomal small subunit binding- RNA strand annealing activity-RNA strand-exchange activity- zinc ion binding	formation of translation preinitiation complex-eukaryotic translation initiation factor 4F complex assembly	Uncharacterized protein
		1B:33977825-33977925 [Sequence]	TraesCS1B02G053400	Reverse	Query_1	1	101	Forward	101 [Sequence]	91	1.8e-43	97.0 [Alignment]	Protein Encoding
		1A:22288661-22288754 [Sequence]	TraesCS1A02G040400	Reverse	Query_1	1	94	Forward	94 [Sequence]	92	4.6e-44	98.9 [Alignment]	Protein Encoding
1D	IAAV5348	7D:134487509-134487576 [Sequence]	TraesCS7D02G181200	Forward	Query_1	42	109	Forward	68 [Sequence]	38	2.2e-11	88.2 [Alignment]	Protein Encoding
		7D:134487678-134487701 [Sequence]	TraesCS7D02G181200	Forward	Query_1	131	154	Forward	24 [Sequence]	20	1.4	95.8 [Alignment]	Protein Encoding
		1A:42645629-42645732 [Sequence]	TraesCS1A02G062400	Reverse	Query_1	32	135	Forward	104 [Sequence]	94	5.8e-45	97.1 [Alignment]	Protein Encoding
		1A:42645527-42645552 [Sequence]	TraesCS1A02G062400	Reverse	Query_1	131	156	Forward	26 [Sequence]	26	0.00035	100.0 [Alignment]	Protein Encoding
		7B:96807960-96808012 [Sequence]	TraesCS7B02G084900	Forward	Query_1	42	94	Forward	53 [Sequence]	45	1.4e-15	96.2 [Alignment]	Protein Encoding
		1B:63190712-63190813 [Sequence]	TraesCS1B02G080700	Reverse	Query_1	34	135	Forward	102 [Sequence]	72	9.1e-32	92.2 [Alignment]	Protein Encoding
		1B:63190604-63190629 [Sequence]	TraesCS1B02G080700	Reverse	Query_1	131	156	Forward	26 [Sequence]	26	0.00035	100.0 [Alignment]	Protein Encoding
		7A:134035996-134036048 [Sequence]	TraesCS7A02G179600	Forward	Query_1	42	94	Forward	53 [Sequence]	41	3.6e-13	94.3 [Alignment]	Protein Encoding
		1D:43276964-43277067 [Sequence]	TraesCS1D02G063400	Reverse	Query_1	32	135	Forward	104 [Sequence]	102	9.2e-50	99.0 [Alignment]	Protein Encoding	holo-[acyl-carrier-protein] synthase activity-magnesium ion binding	lysine biosynthetic process via aminoadipic acid	holo-[acyl-carrier-protein] synthase
		1D:43276864-43276889 [Sequence]	TraesCS1D02G063400	Reverse	Query_1	131	156	Forward	26 [Sequence]	26	0.00035	100.0 [Alignment]	Protein Encoding	holo-[acyl-carrier-protein] synthase activity-magnesium ion binding	lysine biosynthetic process via aminoadipic acid	holo-[acyl-carrier-protein] synthase

## Sheet: Table S2
Table S2: Gene Expression of candidate genes of all traits under control, drought stress and Polyethylene glycol (PEG).
Candidate gene	leaves/shoots, seedling, none, No stress control(n=10)	leaves/shoots, seedling, abiotic, drought stress(n=4)	leaves/shoots, seedling, abiotic, PEG 6000(n=16)
TraesCS5A02G349400	0	0	0		up	down	stable
TraesCS5A02G352700	0	0	0
TraesCS2A02G503900	0	0	0.478332
TraesCS2A02G505800	5.20248	3.90525	5.74348
TraesCS2A02G526500	6.0736	5.77297	5.02077
TraesCS2A02G528700	0.319166	0	0
TraesCS2A02G532800	3.89501	3.02804	3.45787
TraesCS2A02G545200	0.524485	0	1.33353
TraesCS5A02G313200	2.45596	3.13057	2.24949
TraesCS6B02G408900	0	0	0
TraesCS6B02G413300	1.17164	0	0
TraesCS6B02G090500	0	0	0
TraesCS6B02G091500	0	0	0
TraesCS6B02G091700	0	0	0
TraesCS6B02G091400	0	0	0
TraesCS6B02G090800	0.650973	3.65601	0
TraesCS6B02G091000	0	1.66889	0
TraesCS6B02G091100	2.31022	5.00818	0
TraesCS6B02G091300	0	0	0
TraesCS6B02G092000	0.0556486	0	0
TraesCS6B02G092800	0	0	0
TraesCS4A02G375000	1.63862	0	0
TraesCS4A02G372500	0.649916	0.080002	0.754207
TraesCS4A02G063300	1.54159	2.03372	2.08908
TraesCS4A02G422800	0	0	0
TraesCS5A02G002700	4.58508	3.79719	4.51435
TraesCS5A02G003800	0.988301	1.93134	1.05018
TraesCS5B02G515800	2.48778	1.37681	1.49424
TraesCS5B02G519300	2.00389	1.55777	1.77909
TraesCS3A02G002100	1.24167	0.561575	2.25551
TraesCS7A02G102800	3.63353	1.47335	3.89574
TraesCS7A02G102700	2.46163	1.56462	2.1411
TraesCS7A02G119500	0	0	0
TraesCS4A02G324400	3.29066	2.90142	3.11902
TraesCS4A02G329300	3.47085	2.31018	2.46106
TraesCS7B02G093500	0.565472	0.943759	0.0761221
TraesCS7B02G122400	3.11441	1.41794	2.62513
TraesCS5B02G537700	0.514817	0	1.84599
TraesCS5B02G562200	1.81903	1.03081	0.486507
TraesCS5B02G367100	0.694669	0	1.74417
TraesCS5B02G560400	6.77946	6.21826	6.87783
TraesCS7A02G313900	0	0	0
TraesCS7A02G314000	4.68027	4.72111	4.78964
TraesCS5A02G356400	0	0	0
TraesCS6B02G388200	1.00019	0	0
TraesCS6B02G398400	0	0	0.572488
TraesCS5A02G341300	5.04009	4.58914	0.750046
TraesCS3B02G608500	5.57099	6.11281	5.44505
TraesCS3B02G603600	2.01537	1.582	5.37739
TraesCS3B02G108100	2.43508	2.41061	3.09965
TraesCS3B02G135400	4.47925	5.80729	2.85422
TraesCS7A02G009100	2.53578	0.32095	4.35222
TraesCS7A02G009200	2.28525	3.12566	0
TraesCS7A02G060400	0	0	0
TraesCS7A02G009400	0	0	0
TraesCS7A02G009800	4.39871	2.91246	0
TraesCS2B02G099600	0.888812	0.513088	0
TraesCS2B02G320800	1.29365	0.536876	1.81084
TraesCS2B02G105100	1.63069	1.19767	0.579756
TraesCS5D02G542300	3.15101	1.07417	2.23318
TraesCS5D02G546900	0	0	2.44183
TraesCS5D02G548100	0	0	0
TraesCS5D02G547500	0	0	0
TraesCS5D02G547600	0	0	0
TraesCS5D02G398800	0	1.57001	0
TraesCS5D02G444700	0	0.577982	0
TraesCS3B02G039600	5.40067	4.87247	0
TraesCS3B02G039700	2.95034	2.52037	6.84897
TraesCS3B02G041300	0	0	0
TraesCS7A02G235100	6.24991	3.77867	0
TraesCS7A02G268600	3.78304	2.66777	3.27762
TraesCS3A02G097200	2.99068	0	3.38852
TraesCS7A02G351700	0.775857	0	0
TraesCS7A02G367600	3.02674	2.12214	0
TraesCS3A02G417200	3.86957	2.53787	3.37842
TraesCS3A02G212300	0	0	3.03279
TraesCS4A02G422900	3.06047	1.2055	0
TraesCS4A02G192200	0	0	3.83496
TraesCS2A02G436600	0.585715	0	0.396287
TraesCS2A02G443400	2.56256	0	0
TraesCS3B02G412400	3.87396	2.90437	4.17178
TraesCS2A02G444600	0.42652	0	0.632349
TraesCS3A02G409200	2.95944	2.5335	2.16464
TraesCS3A02G416900	4.02619	3.18245	2.88273
TraesCS1D02G041400	0.865159	0.468722	0.505453
TraesCS1D02G063400	1.13801	0	0.504231

## Sheet: TableS3
Table S3: Top 20 in network wGRN_ExpressionCorrelation ranked by MCC method
Rank	Name	Score
1	TraesCS5B03G1360400	1422749712833640
2	TraesCS7A03G0623600	1422749712833550
3	TraesCS4A03G0816900	1422749712829200
4	TraesCS4A03G0928100	1422749712827520
5	TraesCS6B03G1098000	1422749712787320
6	TraesCS2B03G0230200	1422749712752180
7	TraesCS7A03G0859200	1422749712747600
8	TraesCS5D03G1183200	1422749712746880
9	TraesCS2A03G1225300	1422749712470400
10	TraesCS4A03G1046400	1422749712389060
11	TraesCS5A03G0848800	1422749712389040
12	TraesCS7A03G0772000	1422749712384860
13	TraesCS1D03G0140200	1422749712384840
14	TraesCS3A03G0215300	1422749712384720
15	TraesCS4A03G0807600	1422749712384000
16	TraesCS2A03G1051500	1422749712384000
17	TraesCS7B03G0317600	711374856641553
18	TraesCS1D03G0084000	711374856273360
19	TraesCS5A03G0839500	711374856192024
20	TraesCS3B03G0093500	711374856192000

## Sheet: Table S4
Table S4:Top 20 in network STRING network ranked by MCC method
Rank	Name	Score
1	4565.A0A3B6MX59	804
1	4565.A0A3B6LS61	804
3	4565.A0A3B6QA42	792
3	4565.A0A3B6UCL1	792
5	4565.A0A3B6EGJ2	332
5	4565.A0A3B6ENC8	332
7	4565.A0A3B6N318	327
8	4565.A0A3B6H581	268
8	4565.A0A3B6FWE3	268
8	4565.A0A3B6ES44	268
8	4565.A0A3B5Y4G9	268
8	4565.A0A3B5ZYH3	268
8	4565.A0A3B5Z2W3	268
14	4565.A0A3B6RKB9	248
15	4565.A0A3B6I3C8	242
16	4565.A0A3B6B6P7	197
17	4565.A0A3B6ENC3	175
18	4565.A0A3B6R9I7	155
18	4565.A0A3B6R927	155
20	4565.A0A3B6PF45	144

## Sheet: Table S5
Table S5: Functional Enrichment Analyses of biological process.
GO-term	descripsion	count in network	strength	signal	FDR
GO:0016114	Terpenoid biosynthetic process	13 of 674	1.35	2.24	1.82e-10
GO:0009611	Response to wounding	11 of 575	1.35	2	4.08e-09
GO:0031347	Regulation of defense response	11 of 781	1.22	1.63	8.32e-08
GO:0005985	Sucrose metabolic process	6 of 174	1.6	1.43	7.95e-06
GO:0044262	Cellular carbohydrate metabolic process	8 of 1527	0.79	0.46	0.0151
GO:0009987	Cellular process	75 of 58217	0.18	0.43	1.09e-05
GO:0044249	Cellular biosynthetic process	23 of 10812	0.4	0.38	0.0103
GO:0006811	Ion transport	10 of 2663	0.64	0.38	0.0262
GO:1901576	Organic substance biosynthetic process	23 of 11124	0.38	0.35	0.015
GO:0009058	Biosynthetic process	24 of 11915	0.37	0.35	0.015

## Sheet: Table S6
Table S6: Functional Enrichment Analyses of molecular function.
GO-term	descripsion	count in network	strength	signal	FDR
GO:0010333	Terpene synthase activity	13 of 208	1.86	4.3	4.26e-17
GO:0000287	Magnesium ion binding	15 of 516	1.53	3.45	8.59e-16
GO:0005315	Inorganic phosphate transmembrane transporter activity	6 of 80	1.94	2.06	8.08e-08
GO:0004564	Beta-fructofuranosidase activity	5 of 97	1.78	1.42	1.25e-05
GO:0015291	Secondary active transmembrane transporter activity	7 of 1115	0.87	0.45	0.0183

## Sheet: Table S7
Table S7: Functional Enrichment Analyses of KEGG pathway.
Pathway	descripsion	count in network	strength	signal	FDR
map00902	Monoterpenoid biosynthesis	4 of 19	2.39	1.86	6.89e-07
map00052	Galactose metabolism	5 of 414	1.15	0.7	0.0026
map00500	Starch and sucrose metabolism	6 of 1161	0.78	0.4	0.0272

## Sheet: Table S8
Table S8: Functional Enrichment Analyses of reactome pathway.
Pathway	descripsion	count in network	strength	signal	FDR
MAP-1855183	Synthesis of IP2, IP, and Ins in the cytosol	13 of 48	2.5	7.13	2.97e-25
MAP-1483249	Inositol phosphate metabolism	13 of 72	2.32	6.48	1.64e-23
MAP-428643	Organic anion transporters	8 of 22	2.63	4.64	3.52e-16
MAP-425393	Transport of inorganic cations/anions and amino acids/oligopeptides	8 of 807	1.06	0.96	0.00012
MAP-425407	SLC-mediated transmembrane transport	10 of 1951	0.78	0.65	0.0013
MAP-382551	Transport of small molecules	12 of 3282	0.63	0.52	0.0036

## Sheet: Table S9
Table S9: Functional Enrichment Analyses of protein domain and features.
Domain	descripsion	count in network	strength	signal	FDR
IPR001906	Terpene synthase, N-terminal domain	13 of 170	1.95	4.55	1.2e-17
IPR036965	Terpene synthase, N-terminal domain superfamily	13 of 176	1.94	4.53	1.2e-17
IPR005630	Terpene synthase, metal-binding domain	13 of 179	1.93	4.52	1.2e-17
IPR008930	Terpenoid cyclases/protein prenyltransferase alpha-alpha toroid	13 of 228	1.82	4.14	1.15e-16
IPR008949	Isoprenoid synthase domain superfamily	13 of 232	1.82	4.13	1.15e-16
IPR044777	Solute carrier family 17 member 9-like	6 of 20	2.54	3	1.18e-10
IPR011701	Major facilitator superfamily	8 of 186	1.7	2.19	1.07e-08
IPR034741	Terpene cyclase-like 1, C-terminal domain	6 of 94	1.87	1.84	4.37e-07
IPR013189	Glycosyl hydrolase family 32, C-terminal	5 of 118	1.69	1.21	6.55e-05
IPR013148	Glycosyl hydrolase family 32, N-terminal	5 of 114	1.71	1.21	6.55e-05
IPR001362	Glycoside hydrolase, family 32	5 of 114	1.71	1.21	6.55e-05
IPR023296	Glycosyl hydrolase, five-bladed beta-propellor domain superfamily	5 of 131	1.65	1.16	9.81e-05
IPR039322	MOM1	3 of 12	2.47	1.14	0.00018
IPR020846	Major facilitator superfamily domain	7 of 393	1.32	1.12	6.53e-05
IPR021792	Beta-fructofuranosidase, N-terminal domain	3 of 24	2.16	0.9	0.0011
IPR036259	MFS transporter superfamily	8 of 957	0.99	0.73	0.0012
IPR013320	Concanavalin A-like lectin/glucanase domain superfamily	6 of 666	1.02	0.5	0.0146

## Sheet: Table S10
Table S10: Functional Enrichment Analyses of protein domain.
Domain	descripsion	count in network	strength	signal	FDR
PF01397	Terpene synthase, N-terminal domain	13 of 171	1.95	4.64	4.47e-18
PF03936	Terpene synthase family, metal binding domain	13 of 178	1.93	4.62	4.47e-18
PF07690	Major Facilitator Superfamily	7 of 269	1.48	1.43	5.38e-06

[truncated: 3 more sheets: Table S11, Table S12, Table S13]
